# Supplementary material for: Drug resistant glioblastoma stem cells exhibit enriched stemness signatures and share extracellular matrix overexpression
Source: BMC Cancer. 2025 Oct 27;25:1655. doi: 10.1186/s12885-025-15163-z (PMC12560458; doi:10.1186/s12885-025-15163-z)
Supplement: Supplementary file 1 — Additional file 1. Patient characteristics. Clinical and demographic information of the patients from whom all GSC cultures were obtained. [file 12885_2025_15163_MOESM1_ESM.xlsx]

## Sheet: Sheet1
ID	Sex	Age	IDH	Pathology	Lobe	Side	Subtype	MGMT_Parental_Tumor	Survival_Months	Culture_Morphology
T0965	Male	61-70	WT	ND-GBM	Parietal	Right	PN	NA	15.4	Spheroid
T1456	Male	41-50	WT	ND-GBM	Parietal	Right	PN	Unmethylated	9.3	Spheroid
T1459	Male	61-70	WT	ND-GBM	Temporal	Left	PN	Methylated	5.6	Spheroid
T1505	Male	71-80	WT	Rec-GBM	Temporal	Left	PN	Methylated	13.4	Adherent
T1506	Male	81-90	WT	ND-GBM	Temporal	Left	PN	Methylated	6.6	Spheroid
T1561	Male	61-70	WT	ND-GBM	Temporal	Right	PN	Methylated	12.1	Spheroid
T1516	Female	51-60	WT	ND-GBM	Occipital	Left	PN	Unmethylated	14.1	Spheroid
T1454	Female	71-80	WT	ND-GBM	Temporal	Right	MES	Methylated	9.8	Spheroid
T1461	Male	71-80	WT	ND-GBM	Temporal	Right	PN	Unmethylated	9.6	Spheroid
