# Supplementary material for: Drug resistant glioblastoma stem cells exhibit enriched stemness signatures and share extracellular matrix overexpression
Source: BMC Cancer. 2025 Oct 27;25:1655. doi: 10.1186/s12885-025-15163-z (PMC12560458; doi:10.1186/s12885-025-15163-z)
Supplement: Supplementary file 2 — Additional file 2. Primary and secondary antibodies. The complete list of the primary and secondary antibodies used in the study, with their host species and working dilutions. [file 12885_2025_15163_MOESM2_ESM.xlsx]

## Sheet: Sheet1
Antibody	Catalog #	Species	Manufacturer	Dilution	Molecular Weight (kDA)
CD109	60179-1-Ig	Mouse	ProteinTech	1:1000	162
CNPase	5664	Rabbit	Cell Signaling Technology	1:1000	47
COL25A1	12738-1-AP	Rabbit	ProteinTech	1:1000	55-65
ECM1	83458	Rabbit	Cell Signaling Technology	1:1000	75-100
GFAP	13-0300	Rat	Invitrogen	1:500	47-55
ITGβ1	4706	Rabbit	Cell Signaling Technology	1:1000	115-135
LOXL1	26608-1-AP	Rabbit	ProteinTech	1:1000	63
OLIG2	MA5-15810	Mouse	Invitrogen	1:300	43
PCNA	D3H8P	Rabbit	Cell Signaling Technology	1:1000	36
POU3F2	12137	Rabbit	Cell Signaling Technology	1:1000	55
SOX2	14-9811-82	Rat	Invitrogen	1:1000	38
TUBB3	T8660	Mouse	Sigma-Aldrich	1:500	46-55
β-ACTIN	4967	Rabbit	Cell Signaling Technology	1:1000	45
MAP2 A/B	8707	Rabbit	Cell Signaling Technology	1:1000	280
