# Supplementary material for: Drug resistant glioblastoma stem cells exhibit enriched stemness signatures and share extracellular matrix overexpression
Source: BMC Cancer. 2025 Oct 27;25:1655. doi: 10.1186/s12885-025-15163-z (PMC12560458; doi:10.1186/s12885-025-15163-z)
Supplement: Supplementary file 4 — Additional file 4. Drug sensitivity scores.Complete data set of the drug sensitivity scores used for clustering the GSC cultures into highly drug-sensitive and highly drug-resistant groups. [file 12885_2025_15163_MOESM4_ESM.xlsx]

## Sheet: DSS data (n=32)
DRUG_NAME	Mechanism.Targets	Approval.Status		292 drugs present in all 32 samples
Docetaxel	Mitotic inhibitor, taxane microtubule stabilizer	Approved		ID	DSS >=10
Paclitaxel	Mitotic inhibitor, taxane microtubule stabilizer	Approved		T0965	86
Methotrexate	Antimetabolite; Anti-folate agent	Approved		T1402	68
Filanesib	KSP/Eg5 inhibitor	Investigational (Ph 2)		T1506	63
Ixabepilone	Mitotic inhibitor. Epothilone microtubule stabilizer.	Approved		T1516	57
Plerixafor	CXCR4 antagonist	Approved		T1459	52
Tamatinib	Syk inhibitor	Investigational (Ph 1)		T1532_r	46
EPZ-5687	EZH2 inhibitor	Probe		T1018	44
AT9283	Aurora A & B, Jak2, Flt, Abl inhibitor	Investigational (Ph 2)		T23-046r	44
MK-8745	Aurora A inhibitor	Probe		T1534_r	42
AZD1152-HQPA	Aurora B inhibitor	Investigational (Ph 3)		T1008	41
Abemaciclib	CDK4/6 inhibitor	Investigational (Ph 3)		T21-308_r	38
TAK-285	HER2 inhibitor	Investigational (Ph 1)		T20-100	38
AZD7762	Chk1 inhibitor	Investigational (Ph 1)		T20-171_r	35
Cilengitide	alphaVbeta3 integrin inhibitor	Investigational (Ph 3)		T1547	32
AZD-1080	GSK3 inhibitor	Investigational (Ph 1)		T1544_r	32
PS-1145	IKK-2 inhibitor	Probe		T1513_r	30
Temsirolimus	binds FKBP12, causes inhibition of mTORC1	Approved		T1608_r	30
CEP-32496	BRAF inhibitor	Investigational (Ph 2)		T1502	27
TAK-901	Aurora, Src family, JAK3, RTK inhibitor	Investigational (Ph 1)		T21-292_r_2	27
AZD4547	FGFR inhibitor	Investigational (Ph 2)		T22-102	25
Pazopanib	VEGFR inhibitor	Approved		T1548	24
Fostamatinib	Syk inhibitor	Investigational (Ph 2)		T23-088	23
Foretinib	MET, VEGFR2 inhibitor	Investigational (Ph 2)		T1456	21
Lenvatinib	VEGFR inhibitor	Approved (US)		T1461	20
Dexamethasone	Glucocorticoid, immunomodulatory agent	Approved		T1550	20
Methylprednisolone	Glucocorticoid, immunomodulatory agent	Approved		T21-292_r_1	20
AZD1480	JAK1/2, FGFR inhibitor	Investigational (Ph 1)		T1454	19
Pomalidomide	Immunomodulatory agent, anti-angiogenic	Approved		T1505	19
Cediranib	KDR/Flt/VEGFR inhibitor	Investigational (Ph 3)		T21-300	18
Telatinib	VEGFR, KIT, PDGFR inhibitor	Investigational (Ph 2)		T1549	17
Goserelin	Gonadotropin releasing hormone superagonist	Approved		T1561	17
Floxuridine	Antimetabolite; Analog of 5-fluorouracil	Approved		T21-098_r	15
NVP-LGK974	PORCN inhibitor	Investigational (Ph 1)
IOX-1	2-Oxoglutarate Oxygenase Inhibitor	Probe
Dovitinib	FGFR inhibitor	Investigational (Ph 3)
AT-406	XIAP, cIAP1, cIAP2 inhibitor	Investigational (Ph 1)
Dasatinib	Abl, Src, Kit, EphR... Inhibitor	Approved
Lenalidomide	Immunomodulatory	Approved
Rucaparib	PARP inhibitor	Approved (US)
Prednisolone	Glucocorticoid, immunomodulatory agent	Approved
RGFP966	HDAC3 inhibitor	Probe
Talmapimod	p38MAPK alpha selective inhibitor	Investigational (Ph 2)
Sunitinib	Broad TK inhibitor	Approved
Niraparib	PARP inhibitor	Approved (US)
Sorafenib	B-Raf, FGFR-1, VEGFR-2 & -3, PDGFR-beta, KIT, and FLT3 inhib	Approved
Bicalutamide	Nonsteriodal antiandrogen	Approved
BMS-911543	JAK2 inhibitor	Investigational (Ph 1)
Dabrafenib	B-Raf(V600E) inhibitor	Approved
Duvelisib	PI3K inhibitor	Investigational (Ph 3)
Pravastatin	HMG CoA reductase inhibitor	Approved (non-oncology)
Sonidegib	Smothened (Hh) inhib	Approved
Tanzisertib	JNK inhibitor	Investigational (Ph 2)
1-methyl-D-tryptophan	Indolamine 2,3-dioxygenase 1 and 2 inhibitor	Investigational (Ph 2)
Abiraterone	P450 17alpha-hydroxylase-17,20-lyase inhibitor	Approved
Alectinib	ALK (incl gatekeeper mut) inhib	Approved (Japan, US)
Aminoglutethimide	Anti-steroid, aromatase inhibitor	Approved
Anagrelide	PDE-3, PLA2 inhibitor	Approved
Anastrozole	Aromatase inhibitor	Approved
APR-246	p53 activator, thioredoxin reductase 1 inhibitor	Investigational (Ph 1)
Baricitinib	JAK inhibitor	Approved (EU)
Bimatoprost	Prostaglandin analog	Approved
Birinapant	IAPs, SMAC mimetic	Investigational (Ph 2)
BMS-777607	Met, Axl, Ron and Tyro3 inhibitor	Investigational (Ph 2)
Brivanib	VEGFR inhibitor	Investigational (Ph 3)
Cabozantinib	VEGFR2, Met, FLT3, Tie2, Kit and Ret inhibitor	Approved
Capecitabine	5-FU prodrug	Approved
Celecoxib	Selective COX-2 inhibitor	Approved
CPI-613	pyruvate dehydrogenase, alpha-ketoglutarate dehydrogenase inhibitor	Investigational (Ph 2)
Crizotinib	ALK, c-Met inhibitor	Approved
Decitabine	Nucleoside analog DNA methyl transferase inhibitor	Approved
Deferoxamine	Iron chelator	Approved (non-oncology)
Encorafenib	B-Raf(V600E) inhibitor	Investigational (Ph 2)
Enzalutamide	AR antagonist	Approved
Exemestane	Aromatase inhibitor	Approved
Finasteride	type II 5-alpha reductase inhibitor	Approved
Flutamide	Nonsteroidal antiandrogen	Approved
Fulvestrant	Estrogen receptor antagonist	Approved
Galunisertib	TGF-B/Smad inhibitor	Investigational (Ph 2)
GSK-1070916	AURb, AURc inhibitor	Investigational (Ph 1)
GSK2636771	PI3K beta selective inhibitor	Investigational (Ph 1)
GSK2801	BAZ2B/A bromodomain inhibitor	Probe
GSK650394	SGK1 & 2 inhibitor	Probe
Hydroxyfasudil	ROCK, PKA, PKG, PRK inhibitor	(Approved Japan)
Hydroxyurea	Antineoplastic agent	Approved
Imiquimod	Immunomodulatory agent, TLR7 agonist	Approved
Lasofoxifene	Selective estrogen receptor modulator	Approved
Letrozole	Aromatase inhibitor	Approved
Linifanib	VEGFR, PDGFR, CSF-1R, FLT3 inhibitor	Investigational (Ph 3)
Lomeguatrib	O6-methylguanine-DNA methyltransferase inhibitor	Investigational (Ph 2)
Metformin	AMPK activator	Approved (non-oncology)
Mitotane	Antineoplastic agent	Approved
MK-0752	gamma-secretase/notch inhibitor	Investigational (Ph 2)
MK-8776	CHEK1 inhibitor	Investigational (Ph 1)
Motesanib	VEGFR, PDGFR, Ret, Kit inhibitor	Investigational (Ph 2)
Nelarabine	Nucleoside analog, DNA, RNA synth inhibitor	Approved
Olaparib	PARP inhibitor	Approved
Orteronel	CYP17A1, androgen synth inhib.	Investigational (Ph 3)
Palomid-529	AKT, MTOR, PI3K inhibitor	Investigational (Ph 1)
Pemetrexed	Dihydrofolate reductase inhibitor	Approved
Pentostatin	Antimetabolite; Purine analog	Approved
Perifosine	AKT/PI3K inhibitor	Investigational (Ph 3)
PF-3845	FAAH inhibitor	Probe
PF-4800567	CK1epsilon inhibitor	Probe
PH-797804	p38MAPK inhibitor	Investigational (Ph 2)
Pilocarpine	Non-selective muscarinic receptor agonist	Approved
Rabusertib	Chk1 inhibitor	Investigational (Ph 2)
Ruxolitinib	JAK1&2 inhibitor	Approved
Talazoparib	PARP1/2 inhibitor	Investigational (Ph 3)
Tandutinib	FLT3, PDGFR, KIT inhibitor	Investigational (Ph 2)
Tarenflurbil	Gamma-secretase inhibitor	Investigational (Ph 3)
Tasquinimod	S100A9 inhibitor, immunomodulatory, anti-angiogenic	Investigational (Ph 3)
Tazemetostat	EZH2 inhibitor	Investigational (Ph 2)
Mubritinib	HER2 inhibitor	Investigational (Ph 1)
PF-670462	CK1epsilon and CK1delta inhibitor	Probe
Allopurinol	Xanthine oxidase inhibitor	Approved
AZD-8186	PI3Kbeta inhibitor	Investigational (Ph 1)
Sotrastaurin	PKC inhibitor	Investigational (Ph 2)
Lapatinib	HER2, EGFR inhibitor	Approved
Fludarabine	Antimetabolite; Purine analog	Approved
Cytarabine	Antimetabolite, interferes with DNA synthesis	Approved
AZD-6482	PI3Kbeta-selective inhibitor	Investigational (Ph 1)
AZD1208	PIM1, 2, 3 kinase inhibitor	Investigational (Ph 1)
Itraconazole	antifungal, hedgehog signaling inhibitor	Approved (non-oncology)
Pinometostat	DOT1L inhibitor	Investigational (Ph 1)
Enzastaurin	PKCbeta inhibitor	Investigational (Ph 3)
Azacitidine	Nucleoside analog DNA methyl transferase inhibitor	Approved
Saracatinib	Src, Abl inhibitor	Investigational (Ph 3)
Momelotinib	JAK1 & 2 inhibitor	Investigational (Ph 2)
Tacrolimus	Binds FKBP12, causes inhibition of calcineurin	Approved
Idelalisib	PI3K inhibitor, p110δ-selective	Approved
Apatinib	VEGFR inhibitor	Investigational (Ph 3)
Gandotinib	JAK2 inhibitor	Investigational (Ph 2)
Lovastatin	HMG-CoA reductase inhibitor	approved (non-oncology)
Lucitanib	FGFR1, VEGFR inhibitor	Investigational (Ph 2)
GSK269962	ROCK1 and ROCK2 inhibitor	Probe
Tacedinaline	HDAC inhibitor	Investigational (Ph 3)
PAC-1	procaspase-3 activator	Investigational (Ph 1)
Bexarotene	Antineoplastic agent; retinoid specifically selective for retinoid X receptors	Approved
Sonolisib	PI3K inhibitor, pan-class I. Irreversible	Investigational (Ph 2)
Amuvatinib	Broad spectrum TK inhib	Investigational (Ph 2)
Bafetinib	Abl, Lyn inhibitor	Investigational (Ph 2)
IOX-2	PHD2 inhibitor	Probe
Alisertib	Aurora A inhibitor	Investigational (Ph 3)
SGC-CBP30	CREBBP/EP300 bromodomain inhibitor	Probe
Bentamapimod	JNK inhibitor	Investigational (Ph 1)
Ceritinib	ALK inhibitor	Approved
PFI-1	BET family inhibitor	Probe
Mercaptopurine	Antimetabolite	Approved
Raloxifene	Selective estrogen receptor modulator	Approved
Linsitinib	IGF1R, IR inhibitor	Investigational (Ph 2)
Nilutamide	Nonsteroidal antiandrogen	Approved
Danusertib	Aurora, Ret, TrkA, FGFR-1 inhibitor	Investigational (Ph 2)
Indibulin	Mitoric inhibitor. Microtubule depolymerizer	Investigational (Ph 2)
Mitoxantrone	Topoisomerase II inhibitor	Approved
Doramapimod	p38MAPK inhibitor	Investigational (Ph 1)
Axitinib	VEGFR, PDGFR, KIT inhibitor	Approved
I-BET151	BET family inhibitor	Probe
SGC0946	DOT1L inhibitor	Probe
GSK923295	CENP-E inhibitor	Investigational (Ph 1)
Seliciclib	CDK2/7/9 inhibitor	Investigational (Ph 2)
AZD-5438	CDK1,2,9 inhibitor	Investigational (Ph 1)
Quizartinib	FLT3 inhibitor	Investigational (Ph 3)
ASP3026	ALK inhibitor	Investigational (Ph 1)
Fluorouracil	Antimetabolite	Approved
Etoposide	Topoisomerase II inhibitor	Approved
Ralimetinib	p38MAPK inhibitor	Investigational (Ph 2)
Ponatinib	Broad TK inhibitor	Approved
LY-2874455	FGFR inhibitor	Investigational (Ph 1)
Cladribine	Antimetabolite; Purine analog	Approved
ABT-751	Mitotic inhibitor. Colchicine site binding microtubule depolymerizer.	Investigational (Ph 2)
8-chloro-adenosine	Nucleoside analog, RNA synthesis inhibitor	Investigational (Ph 2)
Sirolimus	binds FKBP12, causes inhibition of mTORC1	Approved
Alpelisib	PI3Kalpha selective inhibitor	Investigational (Ph 2)
OSU-03012	PDPK1 inhibitor	Investigational (Ph 1)
Entinostat	HDAC inhibitor	Investigational (Ph 2)
PF-00562271	FAK inhibitor	Investigational (Ph 1)
Nilotinib	Abl inhibitor	Approved
Imatinib	Abl, Kit, PDGFRB inhibitor	Approved
Resminostat	HDAC1, 3, 6 inhibitor	Investigational (Ph 2)
Ibrutinib	Btk inhibitor	Approved
Golvatinib	MET, VEGFR2 inhibitor	Investigational (Ph 2)
JQ1	BET family inhibitor	Probe
GSK-2334470	PDK1 inhibitor	Probe
Icotinib	EGFR inhibitor	Investigational (Ph 2)
MK-2206	AKT inhibitor	Investigational (Ph 2)
Rocilinostat	HDAC-6 selective inhibitor	Investigational (Ph 1)
Simvastatin	HMG CoA reductase inhibitor	Approved (non-oncology)
Silmitasertib	CSNK2A1 inhibitor	Investigational (Ph 2)
Lonafarnib	Farnesyl transferase inhibitor	Investigational (Ph 3)
Gemcitabine	Antimetabolite; Nucleoside analog	Approved
Midostaurin	Broad TK (FLT3, KIT, RET, JAK, EGFR...) inhibitor	Approved (US)
KU-60019	ATM inhibitor	Probe
PF-04708671	p70S6K inhibitor	Probe
Neratinib	HER2, EGFR inhibitor	Approved (US)
Ribociclib	CDK4/6 inhibitor	Approved (US)
Bleomycin	Glycopeptide antibiotic; causes DNA breaks	Approved
Carboplatin	Platinum-based antineoplastic agent	Approved
ENMD-2076	pan-Aurora, VEGFR inhibitor	Investigational (Ph 2)
BX-912	PDK1 inhib	Probe
PF-00477736	Chk1 inhibitor	Investigational (Ph 1)
Palbociclib	CDK4/6 inhibitor	Approved
Everolimus	binds FKBP12, causes inhibition of mTORC1	Approved
BMS-754807	IGF1R inhibitor	Investigational (Ph 2)
Bosutinib	Abl, Src inhibitor	Approved
4-hydroxytamoxifen	Selective estrogen receptor modulator	Investigational as a gel preparation
GSK-690693	AKT, PKA, PKC inhibitor	Investigational (Ph 1)
Galiellalactone	STAT3-DNA interaction inhibitor	Probe
AZ191	Mps1 kinase (TTK) inhibitor	Probe
Milciclib	CDK2 inhibitor	Investigational (Ph 2)
GSK343	EZH2 inhibitor	Probe
Fedratinib	JAK2-selective inhibitor	Investigational (Ph 2)
Ridaforolimus	binds FKBP12, causes inhibition of mTORC1	Investigational (Ph 3)
Quisinostat	HDAC inhibitor	Investigational (Ph 2)
Masitinib	KIT inhibitor	Investigational (Ph 3)
Tamoxifen	Estrogen receptor antagonist	Approved
Erlotinib	EGFR inhibitor	Approved
Mocetinostat	HDAC inhibitor (HDAC1 & 2-selective)	Investigational (Ph 2)
Belinostat	HDAC inhibitor	Approved (US)
AR-42	HDAC inhibitor	Investigational (Ph 1)
Fingolimod	S1PR antagonist	Approved
Teniposide	Topoisomerase II inhibitor	Approved
AZD-5363	AKT inhibitor	Investigational (Ph 2)
Ruboxistaurin	PKCbeta inhibitor	Investigational (Ph 3)
Pracinostat	HDAC inhibitor	Investigational (Ph 2)
NVP-AEW541	IGF1R inhibitor	Investigational (Ph 1)
Panobinostat	HDAC inhibitor	Approved
C646	p300/CREB-binding protein (CBP) inhibitor	Probe
Atorvastatin	HMG CoA reductase inhibitor	Approved
Oxaliplatin	Platinum-based antineoplastic agent	Approved
SGI-1776	PIM kinase inhibitor	Investigational (Ph 1)
Clofarabine	Antimetabolite; Purine analog	Approved
Clomifene	Selective estrogen receptor modulator	Approved
Sapitinib	Pan-HER inhibitor	Investigational (Ph 2)
Regorafenib	B-Raf, c-Kit, VEGFR2 inhibitor	Approved
Buparlisib	PI3K inhibitor, pan-class I	Investigational (Ph 2)
Pacritinib	FLT3/JAK2	Investigational (Ph 3)
BGB324	Axl inhibitor	Investigational (Ph 1)
Gefitinib	EGFR inhibitor	Approved
Nintedanib	VEGFR, PDGFR, FGFR inhibitor	Approved
NMS-873	p97/VCP inhibitor	Probe
Doxorubicin	Topoisomerase II inhibitor	Approved
Binimetinib	MEK1/2 inhibitor	Investigational (Ph 2)
Crenolanib	PDGFRA and PDGFRB inhibitor	Investigational (Ph 2)
Rigosertib	Ras-Raf interaction inhibitor	Investigational (Ph 3)
Selumetinib	MEK1/2 inhibitor	Investigational (Ph 3)
Aldoxorubicin	Topoisomerase II inhibitor, Albumin binding	Investigational (Ph 3)
GSK-461364	PLK1 inhibitor	Investigational (Ph 1)
Dacomitinib	pan-HER inhibitor	Investigational (Ph 3)
PD0325901	MEK1/2 inhibitor	Investigational (Ph 2)
Navitoclax	Bcl-2/Bcl-xL inhibitor	Investigational (Ph 2)
Auranofin	Antirheumatic agent	Approved
Afatinib	EGFR inhibitor	Approved
Daunorubicin	Topoisomerase II inhibitor	Approved
Cobimetinib	MEK1/2 inhibitor	Approved (US)
Cisplatin	Platinum-based antineoplastic agent	Approved
Chloroquine	Antimalaria agent; chemo/radio sensitizer	Approved
Idarubicin	Topoisomerase II inhibitor	Approved
Pictilisib	PI3K inhibitor, pan-class I	Investigational (Ph 2)
AT7519	CDK1, 2, 4, 6 and 9 inhibitor	Investigational (Ph 1)
Pevonedistat	NAE inhibitor	Investigational (Ph 1)
PF-03758309	PAK inhibitor	Investigational (Ph 1)
Canertinib	pan-HER inhibitor	Investigational (Ph 3)
SCH772984	ERK1 & 2 inhibitor	Probe
Gedatolisib	PI3K/mTOR inhibitor	Investigational (Ph 2))
Omipalisib	PI3K/mTOR inhibitor	Investigational (Ph 1)
Idasanutlin	p53-MDM2 inhibitor	Investigational (Ph 3)
GDC-0623	MEK1/2 inhibitor	Investigational (Ph 2)
Dactolisib	mTOR/(PI3K) inhibitor	Investigational (Ph 2)
GSK-J4	JMJD3 (histone demethylase) inhibitor	Probe
CUDC-305	HSP90 inhibitor	Investigational (Ph 1)
AVN944	IMPDH inhibitor	Investigational (Ph 2)
BIIB021	HSP90 inhibitor	Investigational (Ph 2)
Omacetaxine	Protein synthesis inhib (80 S ribosome)	Approved
NVP-BGT226	PI3K/mTOR inhibitor	Investigational (Ph 2)
Alvocidib	CDK inhibitor	Investigational (Ph 2)
AZD8055	mTOR inhibitor	Investigational (Ph 1)
ONX-0914	LMP7 (immunoproteasome)	Probe
Selinexor	XPO1/CRM1 inhibitor	Investigational (Ph 2)
Ganetespib	HSP90 inhibitor	Investigational (Ph 3)
Plicamycin	RNA synthesis inhibitor	Approved
CUDC-907	HDAC1/2/3/10, PI3Kalpha inhibitor	Investigational (Ph 2)
Mepacrine	Unclear. PLA2 inhibitor. NF-kB inhibitor, p53 activator	Approved
Dinaciclib	CDK inhibitor	Investigational (Ph 3)
Daporinad	NAMPT inhibitor	Investigational (Ph 2)
Oprozomib	proteasome (20 S) inhibitor	Investigational (Ph 1)
8-amino-adenosine	Nucleoside analog, RNA synthesis inhibitor	Probe
Luminespib	HSP90 inhibitor	Investigational (Ph 2)
SNS-032	CDK inhibitor	Investigational (Ph 2)
Carfilzomib	Proteasome inhibitor (20S subunit)	Approved
Bortezomib	Proteasome inhibitor (26S subunit)	Approved
Dactinomycin	RNA and DNA synthesis inhibitor	Approved

## Sheet: DSS data clustering (n=9)
DRUG_NAME	Mechanism.Targets	Class.explained	High.phase.Approval.status	T0965	T1454	T1456	T1459	T1461	T1505	T1506	T1561	T1516	AVG.GBM	VARIANCE		Scaled DSS.GBM	T0965	T1454	T1456	T1459	T1461	T1505	T1506	T1561	T1516
YM155/Sepantronium bromide	Survivin inhibitor	G. Apoptotic modulator	Investigational (Ph 2)	46.5	31.5	31.3	42.6	38.7	40.7	42.2	32.1	45.8	34.6156	34.3839			11.8844	-3.11562	-3.31562	7.98438	4.08438	6.08438	7.58438	-2.51562	11.1844
Luminespib	HSP90 inhibitor	K. HSP inhibitor	Investigational (Ph 2)	32.6	16.3	19.9	19.5	17.4	22.6	28.7	11.3	27.6	19.6355	41.2631			12.9645	-3.33548	0.264516	-0.135484	-2.23548	2.96452	9.06452	-8.33548	7.96452
CUDC-907/Fimepinostat	HDAC1/2/3/10, PI3Kalpha inhibitor	E. Differentiating/ epigenetic modifier	Investigational (Ph 2)	36.7	13.2	22.1	26.2	17.9	10.4	28.6	17.7	26.9	19.3688	61.7163			17.3313	-6.16875	2.73125	6.83125	-1.46875	-8.96875	9.23125	-1.66875	7.53125
Daporinad	NAMPT inhibitor	H. Metabolic modifier	Investigational (Ph 2)	39.8	0	7.4	37.8	15.6	20.3	30.9	3.4	26.2	19.55	191.112			20.25	-19.55	-12.15	18.25	-3.95	0.75	11.35	-16.15	6.65
SNS-032	CDK inhibitor	B. Kinase inhibitor	Investigational (Ph 2)	29.3	5	12.9	18.9	11	21	26.9	15.9	24.9	15.9242	57.4168			13.3758	-10.9242	-3.02424	2.97576	-4.92424	5.07576	10.9758	-0.0242424	8.97576
Ganetespib	HSP90 inhibitor	K. HSP inhibitor	Investigational (Ph 3)	26.9	14.3	13.4	16.6	15.3	10.3	20.7	7	24	15.5419	36.3851			11.3581	-1.24194	-2.14194	1.05806	-0.241935	-5.24194	5.15806	-8.54194	8.45806
Bortezomib	Proteasome inhibitor (26S subunit)	L. Protease inhibitor	Approved	29.4	12.8	24.8	21.4	7.6	28.3	25.9	27.5	23.5	23.6121	49.1826			5.78788	-10.8121	1.18788	-2.21212	-16.0121	4.68788	2.28788	3.88788	-0.112121
BIIB021	HSP90 inhibitor	K. HSP inhibitor	Investigational (Ph 2)	26.4	12.4	12.5	16.9	11.7	19.3	20.4	8.7	23	15.1344	31.3132			11.2656	-2.73438	-2.63438	1.76562	-3.43438	4.16563	5.26562	-6.43438	7.86562
UCN-01	PKCbeta, PDK1, Chk, Cdk2 inhibitor	B. Kinase inhibitor	Investigational (Ph 2)	26.1	16	20.3	18.4	17.4	20.4	26.5	10.8	22	16.8406	22.3206			9.25937	-0.840625	3.45937	1.55937	0.559375	3.55937	9.65937	-6.04063	5.15937
Omacetaxine	Protein synthesis inhib (80 S ribosome)	A. Conv. Chemo	Approved	30.3	8.7	10.1	25.4	19.3	30.6	25.1	16.1	21.6	17.8848	57.7187			12.4152	-9.18485	-7.78485	7.51515	1.41515	12.7152	7.21515	-1.78485	3.71515
Topotecan	Topoisomerase I inhibitor. Camptothecin analog	A. Conv. Chemo	Approved	19.8	3.6	11.7	4.1	6.9	10.7	15	6.3	21.6	7.84242	39.6685			11.9576	-4.24242	3.85758	-3.74242	-0.942424	2.85758	7.15758	-1.54242	13.7576
PF-03758309	PAK inhibitor	B. Kinase inhibitor	Investigational (Ph 1)	23.8	2.4	6.1	16	9.4	9.8	12.8	8.1	21.2	11.3515	43.8478			12.4485	-8.95152	-5.25152	4.64848	-1.95152	-1.55152	1.44848	-3.25152	9.84848
CUDC-305	HSP90 inhibitor	K. HSP inhibitor	Investigational (Ph 1)	23	10.7	11.8	14.6	10.8	10.4	18	6.1	20.8	11.9333	27.6514			11.0667	-1.23333	-0.133333	2.66667	-1.13333	-1.53333	6.06667	-5.83333	8.86667
Cisplatin	Platinum-based antineoplastic agent	A. Conv. Chemo	Approved	8	4.3	12.5	4.2	8.7	4.4	6.1	11.8	20.5	8.53437	25.3615			-0.534375	-4.23437	3.96563	-4.33437	0.165625	-4.13437	-2.43437	3.26563	11.9656
Canertinib	pan-HER inhibitor	B. Kinase inhibitor	Investigational (Ph 3)	10.6	6.7	8.4	9.9	7.5	7.6	8.8	6	20	8.7697	15.7222			1.8303	-2.0697	-0.369697	1.1303	-1.2697	-1.1697	0.030303	-2.7697	11.2303
BMS-754807	IGF1R inhibitor	B. Kinase inhibitor	Investigational (Ph 2)	23.9	8	0	12.4	10.5	12.8	14.2	6.2	19.7	10.1939	45.0276			13.7061	-2.19394	-10.1939	2.20606	0.306061	2.60606	4.00606	-3.99394	9.50606
AZD8055	mTOR inhibitor	B. Kinase inhibitor	Investigational (Ph 1)	16.5	12.3	11.5	15.9	18.1	10.4	17.4	10.5	19.2	14.6187	10.6536			1.88125	-2.31875	-3.11875	1.28125	3.48125	-4.21875	2.78125	-4.11875	4.58125
Tesevatinib/XL-647	EGFR, ERBB2, VEGFR, EPHB4	B. Kinase inhibitor	Investigational (Ph 2)	4	0	6	0.4	1.3	0.2	0.1	0.8	19.2	3.59375	34.3782			0.40625	-3.59375	2.40625	-3.19375	-2.29375	-3.39375	-3.49375	-2.79375	15.6062
Omipalisib	PI3K/mTOR inhibitor	B. Kinase inhibitor	Investigational (Ph 1)	16.3	13.2	13.6	15.8	13.9	12.8	18.1	8.6	19	13.5452	8.84548			2.75484	-0.345161	0.0548387	2.25484	0.354839	-0.745161	4.55484	-4.94516	5.45484
Mepacrine	Unclear. PLA2 inhibitor. NF-kB inhibitor, p53 activator	X. Other	Approved	21	10.9	13	17.9	12.1	12.3	12.6	6.4	17.3	14.8875	16.9397			6.1125	-3.9875	-1.8875	3.0125	-2.7875	-2.5875	-2.2875	-8.4875	2.4125
SCH772984	ERK1 & 2 inhibitor	B. Kinase inhibitor	Probe	26.3	0.4	2.3	9.5	1.9	5.5	9.1	2.7	17.2	7.11818	65.0178			19.1818	-6.71818	-4.81818	2.38182	-5.21818	-1.61818	1.98182	-4.41818	10.0818
Afatinib	EGFR inhibitor	B. Kinase inhibitor	Approved	1.7	0.1	0	0	0	0	0.8	0	17.2	3.34062	28.5545			-1.64062	-3.24062	-3.34062	-3.34062	-3.34062	-3.34062	-2.54062	-3.34062	13.8594
Tosedostat	Aminopeptidase inhibitor	X. Other	Investigational (Ph 3)	19.1	0	1.7	9	3	5	3.9	1.1	17.1	4.3	44.2062			14.8	-4.3	-2.6	4.7	-1.3	0.7	-0.4	-3.2	12.8
ONX-0914	LMP7 (immunoproteasome)	L. Protease inhibitor	Probe	20.2	9.5	20.4	15.9	4.5	20.1	16	18.8	16.5	14.9677	26.2772			5.23226	-5.46774	5.43226	0.932258	-10.4677	5.13226	1.03226	3.83226	1.53226
Dacomitinib	pan-HER inhibitor	B. Kinase inhibitor	Approved	8.2	0	1.3	0.1	0	0	0	0	16.3	3.08788	28.9039			5.11212	-3.08788	-1.78788	-2.98788	-3.08788	-3.08788	-3.08788	-3.08788	13.2121
AT7519	CDK1, 2, 4, 6 and 9 inhibitor	B. Kinase inhibitor	Investigational (Ph 1)	17.9	0.1	5.5	15	7.4	16.7	15.6	13.2	16.2	12.6419	33.7074			5.25806	-12.5419	-7.14194	2.35806	-5.24194	4.05806	2.95806	0.558065	3.55806
NVP-BGT226	PI3K/mTOR inhibitor	B. Kinase inhibitor	Investigational (Ph 2)	11.2	12.8	9	14.5	15.3	14.1	15.8	9.1	15.9	12.3219	6.66109			-1.12188	0.478125	-3.32188	2.17812	2.97812	1.77812	3.47812	-3.22188	3.57812
Dactolisib	mTOR/(PI3K) inhibitor	B. Kinase inhibitor	Investigational (Ph 2)	12.4	10.3	11.2	14	15.5	8.8	17.3	8.5	15.8	10.7281	9.39192			1.67187	-0.428125	0.471875	3.27187	4.77187	-1.92813	6.57187	-2.22813	5.07187
GSK-J4	JMJD3 (histone demethylase) inhibitor	E. Differentiating/ epigenetic modifier	Probe	9.1	7.9	14	12.2	17	15	14.5	5.9	15.5	5.44545	17.8599			3.65455	2.45455	8.55455	6.75455	11.5545	9.55455	9.05455	0.454545	10.0545
Idasanutlin	MDM2 inhibitor	G. Apoptotic modulator	Investigational (Ph 3)	27.9	0.9	9.4	2	22.2	0.6	18.9	0	15.3	7.91818	101.533			19.9818	-7.01818	1.48182	-5.91818	14.2818	-7.31818	10.9818	-7.91818	7.38182
Selinexor	CRM1 inhibitor	G. Apoptotic modulator	Approved	25.6	4.2	2.3	11.2	7.7	5.2	13.9	1.7	15	8.61212	52.7757			16.9879	-4.41212	-6.31212	2.58788	-0.912121	-3.41212	5.28788	-6.91212	6.38788
Dinaciclib	CDK inhibitor	B. Kinase inhibitor	Investigational (Ph 3)	29.2	11.1	11.2	19.1	14.5	22.7	23.5	16.8	14.7	14.7187	34.1745			14.4813	-3.61875	-3.51875	4.38125	-0.21875	7.98125	8.78125	2.08125	-0.01875
Alvocidib	CDK inhibitor	B. Kinase inhibitor	Investigational (Ph 2)	15.9	6.4	7.2	17.8	7.3	17.9	17.1	15.7	14.7	13.0939	21.2435			2.80606	-6.69394	-5.89394	4.70606	-5.79394	4.80606	4.00606	2.60606	1.60606
Neratinib	EGFR inhibitor	B. Kinase inhibitor	Approved	7.5	0	0.6	0.3	1.1	0	1.4	0	14	2.36667	20.7916			5.13333	-2.36667	-1.76667	-2.06667	-1.26667	-2.36667	-0.966667	-2.36667	11.6333
AVN944	IMPDH inhibitor	H. Metabolic modifier	Investigational (Ph 2)	15.6	10.9	5.6	13.8	11.1	4.4	14.4	7.6	13.9	8.07419	15.5212			7.52581	2.82581	-2.47419	5.72581	3.02581	-3.67419	6.32581	-0.474194	5.82581
AT-101	Bcl-2 family inhibitor	G. Apoptotic modulator	Investigational (Ph 2)	8.9	17.7	13.6	15	18.7	5.5	6.5	8.1	13.2	9.03939	21.6723			-0.139394	8.66061	4.56061	5.96061	9.66061	-3.53939	-2.53939	-0.939394	4.16061
Gedatolisib	PI3K/mTOR inhibitor	B. Kinase inhibitor	Investigational (Ph 2)	10.8	10.3	9.9	11	12.2	16.9	13.4	7.6	13.2	10.4515	6.3492			0.348485	-0.151515	-0.551515	0.548485	1.74848	6.44848	2.94848	-2.85152	2.74848
Trametinib	MEK1/2 inhibitor	B. Kinase inhibitor	Approved	24.6	3.3	4.2	5.4	3.6	6.2	9.9	3.4	13.2	6.53333	43.9333			18.0667	-3.23333	-2.33333	-1.13333	-2.93333	-0.333333	3.36667	-3.13333	6.66667
Pictilisib	PI3K inhibitor, pan-class I	B. Kinase inhibitor	Investigational (Ph 2)	12.5	7.8	7.7	11.8	9.9	6.8	10.4	6.4	13	8.81212	5.66799			3.68788	-1.01212	-1.11212	2.98788	1.08788	-2.01212	1.58788	-2.41212	4.18788
Sapitinib	Pan-HER inhibitor	B. Kinase inhibitor	Investigational (Ph 2)	2.8	0	1.9	0.3	0	0	0	0	12.9	3.18125	15.9587			-0.38125	-3.18125	-1.28125	-2.88125	-3.18125	-3.18125	-3.18125	-3.18125	9.71875
Talazoparib	PARP1/2 inhibitor	E. Differentiating/ epigenetic modifier	Approved	12.4	0	0	2.6	0.1	1.1	10.5	0	12.7	1.69091	29.6992			10.7091	-1.69091	-1.69091	0.909091	-1.59091	-0.590909	8.80909	-1.69091	11.0091
Oxaliplatin	Platinum-based antineoplastic agent	A. Conv. Chemo	Approved	18.6	3.3	7.2	8.2	5.1	1.8	11.7	9.9	12.2	6.33333	24.2022			12.2667	-3.03333	0.866667	1.86667	-1.23333	-4.53333	5.36667	3.56667	5.86667
ZSTK474	PI3K gamma selective inhibitor	B. Kinase inhibitor	Investigational (Ph 1)	12	7.4	9.3	11.8	9.9	7.2	9.8	6.3	12.1	9.36562	4.28281			2.63438	-1.96562	-0.065625	2.43438	0.534375	-2.16562	0.434375	-3.06562	2.73438
Gefitinib	EGFR inhibitor	B. Kinase inhibitor	Approved	6.3	1.8	3.7	1.7	0.6	2	2.9	2.8	12	4.61515	10.8719			1.68485	-2.81515	-0.915152	-2.91515	-4.01515	-2.61515	-1.71515	-1.81515	7.38485
Teniposide	Topoisomerase II inhibitor	A. Conv. Chemo	Approved	1.4	4.2	2.7	4.2	3.9	20.5	10.9	2.2	12	1.72727	38.2785			-0.327273	2.47273	0.972727	2.47273	2.17273	18.7727	9.17273	0.472727	10.2727
Sapanisertib/MLN-0128	mTOR inhibitor	B. Kinase inhibitor	Investigational (Ph 2)	10.4	6.8	6.7	12.8	12.6	6.9	13.8	7.9	11.5	9.77187	7.39816			0.628125	-2.97187	-3.07187	3.02813	2.82812	-2.87187	4.02813	-1.87187	1.72813
PF-00477736	Chk1 inhibitor	B. Kinase inhibitor	Investigational (Ph 1)	14.5	0	3.3	13.5	4.4	8.8	13.8	3.7	11.4	6.09677	26.6085			8.40323	-6.09677	-2.79677	7.40323	-1.69677	2.70323	7.70323	-2.39677	5.30323
Vistusertib/AZD2014	mTOR inhibitor, ATP-competitive	B. Kinase inhibitor	Investigational (Ph 2)	11.2	6.9	9.1	11.6	13.5	7.8	12.8	6.2	11	10.4697	6.10868			0.730303	-3.5697	-1.3697	1.1303	3.0303	-2.6697	2.3303	-4.2697	0.530303
Triciribine	AKT inhibitor	B. Kinase inhibitor	Investigational (Ph 2)	15.3	4.7	9.3	5.6	4.8	8.6	9.7	2.2	10.6	7.16129	13.9786			8.13871	-2.46129	2.13871	-1.56129	-2.36129	1.43871	2.53871	-4.96129	3.43871
Erlotinib	EGFR inhibitor	B. Kinase inhibitor	Approved	4.6	0.9	1.6	2	2	0.1	2.9	1.6	10.6	4.2375	8.9525			0.3625	-3.3375	-2.6375	-2.2375	-2.2375	-4.1375	-1.3375	-2.6375	6.3625
Icotinib	EGFR inhibitor	B. Kinase inhibitor	Investigational (Ph 2)	0	0	3.4	0	0	0	0.7	1.3	10.5	1.8303	10.656			-1.8303	-1.8303	1.5697	-1.8303	-1.8303	-1.8303	-1.1303	-0.530303	8.6697
GDC-0623	MEK1/2 inhibitor	B. Kinase inhibitor	Investigational (Ph 2)	12.3	4.3	6.6	4.5	2.7	9.8	8.1	6.1	10.4	3.3697	10.5049			8.9303	0.930303	3.2303	1.1303	-0.669697	6.4303	4.7303	2.7303	7.0303
Carboplatin	Platinum-based antineoplastic agent	A. Conv. Chemo	Approved	12.4	2.2	5.1	1.4	1.6	2.3	7.9	2	10.4	3.95758	15.7802			8.44242	-1.75758	1.14242	-2.55758	-2.35758	-1.65758	3.94242	-1.95758	6.44242
Temsirolimus	binds FKBP12, causes inhibition of mTORC1	C. Rapalog	Approved	7.3	0	0	9.2	8.6	0.9	11.2	0	10.3	4.86061	21.5214			2.43939	-4.86061	-4.86061	4.33939	3.73939	-3.96061	6.33939	-4.86061	5.43939
Nintedanib	VEGFR, PDGFR, FGFR inhibitor	B. Kinase inhibitor	Approved (US)	15.6	5.9	4.8	17.5	9.6	12.2	15.1	7	10.2	7.18788	19.6477			8.41212	-1.28788	-2.38788	10.3121	2.41212	5.01212	7.91212	-0.187879	3.01212
Pracinostat	HDAC inhibitor	E. Differentiating/ epigenetic modifier	Investigational (Ph 2)	11.8	0	6.8	7.9	5.8	2.7	10.1	5.7	9.5	5.92727	12.233			5.87273	-5.92727	0.872727	1.97273	-0.127273	-3.22727	4.17273	-0.227273	3.57273
Panobinostat	HDAC inhibitor	E. Differentiating/ epigenetic modifier	Approved (US)	16.6	2.9	8.3	8.3	5.2	2.3	9.9	4.9	9.5	6.57576	17.2141			10.0242	-3.67576	1.72424	1.72424	-1.37576	-4.27576	3.32424	-1.67576	2.92424
Vincristine	Mitotic inhibitor. Vinca alkaloid microtubule depolymerizer	A. Conv. Chemo	Approved	17.5	2	9	14.1	1.3	4.2	16.9	5.3	9.3	6.38125	34.5581			11.1187	-4.38125	2.61875	7.71875	-5.08125	-2.18125	10.5187	-1.08125	2.91875
Regorafenib	B-Raf, c-Kit, VEGFR2 inhibitor	B. Kinase inhibitor	Approved	11	0	4.6	11.1	5.3	7.3	11.1	1.6	9.3	4.74545	16.1477			6.25455	-4.74545	-0.145455	6.35455	0.554545	2.55455	6.35455	-3.14545	4.55455
ENMD-2076	pan-Aurora inhibitor	B. Kinase inhibitor	Investigational (Ph 2)	16.4	5.2	0.6	13.3	7	12.6	14	4.2	9.2	8.59375	24.815			7.80625	-3.39375	-7.99375	4.70625	-1.59375	4.00625	5.40625	-4.39375	0.60625
Ruboxistaurin	PKCbeta inhibitor	B. Kinase inhibitor	Investigational (Ph 3)	6.3	0.7	6.1	8.3	8.5	6.3	7.1	10.6	9.1	6.87576	6.97932			-0.575758	-6.17576	-0.775758	1.42424	1.62424	-0.575758	0.224242	3.72424	2.22424
Cobimetinib	MEK1/2 inhibitor	B. Kinase inhibitor	Approved (US)	20.2	2.9	3.9	4.1	3.2	4.6	7	1.9	9.1	4.81562	28.622			15.3844	-1.91562	-0.915625	-0.715625	-1.61562	-0.215625	2.18438	-2.91562	4.28437
NVP-AEW541	IGF1R inhibitor	B. Kinase inhibitor	Investigational (Ph 1)	10.1	5.4	5.1	7.5	6.5	7.6	6.2	5.8	9	6.88182	2.52592			3.21818	-1.48182	-1.78182	0.618182	-0.381818	0.718182	-0.681818	-1.08182	2.11818
Varlitinib	EGFR HER2 inhibitor	B. Kinase inhibitor	Investigational (Ph 3)	3.3	0	0.4	0	0	0	0	0	8.9	2.29394	8.1488			1.00606	-2.29394	-1.89394	-2.29394	-2.29394	-2.29394	-2.29394	-2.29394	6.60606
GSK-461364	PLK1 inhibitor	B. Kinase inhibitor	Investigational (Ph 1)	4.8	6.3	5.7	15.7	9	6.9	8.9	6.3	8.6	7.14	9.40845			-2.34	-0.84	-1.44	8.56	1.86	-0.24	1.76	-0.84	1.46
Thioguanine	Antimetabolite; Purine analog	A. Conv. Chemo	Approved	7.2	4.5	4.4	9.5	6.6	6.7	9.8	4.5	8.6	4.78182	4.4391			2.41818	-0.281818	-0.381818	4.71818	1.81818	1.91818	5.01818	-0.281818	3.81818
Belinostat	HDAC inhibitor	E. Differentiating/ epigenetic modifier	Approved (US)	11.5	3.9	5.1	8	5.1	1	9.4	4.3	8.6	4.99394	9.68261			6.50606	-1.09394	0.106061	3.00606	0.106061	-3.99394	4.40606	-0.693939	3.60606
Buparlisib	PI3K inhibitor, pan-class I	B. Kinase inhibitor	Investigational (Ph 2)	7.1	4.5	5.2	6.9	7.2	4.9	8.3	4.3	8.6	6.37879	2.3891			0.721212	-1.87879	-1.17879	0.521212	0.821212	-1.47879	1.92121	-2.07879	2.22121
BGB324/Bemcentinib	Axl inhibitor	B. Kinase inhibitor	Investigational (Ph 1)	4.6	5.5	4.4	8.6	6	11.5	7.8	5.1	8.5	4.66563	5.49083			-0.065625	0.834375	-0.265625	3.93437	1.33437	6.83437	3.13437	0.434375	3.83437
Mocetinostat	HDAC inhibitor (HDAC1 & 2-selective)	E. Differentiating/ epigenetic modifier	Investigational (Ph 2)	10.6	4	3.3	7.7	5.8	1.4	5.6	5.2	8.4	6.57813	7.02578			4.02187	-2.57813	-3.27813	1.12187	-0.778125	-5.17813	-0.978125	-1.37813	1.82187
Ipatasertib/GDC-0068	AKT inhibitor	B. Kinase inhibitor	Investigational (Ph 2)	3.8	2.5	5.3	7	9.5	7.9	9	2.9	8.4	5.97576	6.47696			-2.17576	-3.47576	-0.675758	1.02424	3.52424	1.92424	3.02424	-3.07576	2.42424
Ibrutinib	Btk inhibitor	B. Kinase inhibitor	Approved	3.9	0	2.4	2.1	0.8	1.6	1.7	0	8.4	2.11515	5.94824			1.78485	-2.11515	0.284848	-0.0151515	-1.31515	-0.515152	-0.415152	-2.11515	6.28485
CEP-32496/Agerafenib	BRAF inhibitor	B. Kinase inhibitor	Investigational (Ph 2)	10.3	0	0	9.7	0.7	0	6.9	0	8	1.99394	19.4362			8.30606	-1.99394	-1.99394	7.70606	-1.29394	-1.99394	4.90606	-1.99394	6.00606
Bosutinib	Abl, Src inhibitor	B. Kinase inhibitor	Approved	4.3	1.6	3.4	4.7	4.5	7.9	6.9	4.6	7.8	5.12188	3.8797			-0.821875	-3.52188	-1.72188	-0.421875	-0.621875	2.77813	1.77813	-0.521875	2.67812
Tipifarnib	Farnesyltransferase inhibitor	E. Differentiating/ epigenetic modifier	Investigational (Ph 3)	11.8	5.9	6.3	11.7	10.7	5.4	8.6	4.5	7.6	5.85625	7.39727			5.94375	0.04375	0.44375	5.84375	4.84375	-0.45625	2.74375	-1.35625	1.74375
Pacritinib	FLT3/JAK2	B. Kinase inhibitor	Approved	15.1	6.3	5.1	10.5	5.5	7.1	8.4	5.1	7.5	6.62424	9.44025			8.47576	-0.324242	-1.52424	3.87576	-1.12424	0.475758	1.77576	-1.52424	0.875758
AR-42	HDAC inhibitor	E. Differentiating/ epigenetic modifier	Investigational (Ph 1)	10.3	2.7	5.8	7.5	4.4	0.3	9.3	3.6	7.5	5.25667	9.45053			5.04333	-2.55667	0.543333	2.24333	-0.856667	-4.95667	4.04333	-1.65667	2.24333
Milciclib	CDK2 inhibitor	B. Kinase inhibitor	Investigational (Ph 2)	12	0	1.3	10.5	4.9	5.6	9.7	3.2	7.4	5.34516	15.5143			6.65484	-5.34516	-4.04516	5.15484	-0.445161	0.254839	4.35484	-2.14516	2.05484
Atorvastatin	HMG CoA reductase inhibitor	H. Metabolic modifier	Approved	1.5	4	4.5	6.4	2	3.3	4.7	2.5	7.4	2.88485	3.58079			-1.38485	1.11515	1.61515	3.51515	-0.884848	0.415152	1.81515	-0.384848	4.51515
NMS-873	p97/VCP inhibitor	X. Other	Probe	9.7	7.2	5.3	9.1	7.5	20.9	9.4	7.3	7.3	8.3697	18.5777			1.3303	-1.1697	-3.0697	0.730303	-0.869697	12.5303	1.0303	-1.0697	-1.0697
Disulfiram (+CuCl2)	alcohol dehydrogenase inhibitor	H. Metabolic modifier	Approved (non-oncology)	12.3	1.8	6.8	6.1	4.2	6	7.5	5.4	7.3	3.73448	7.83598			8.56552	-1.93448	3.06552	2.36552	0.465517	2.26552	3.76552	1.66552	3.56552
Selumetinib	MEK1/2 inhibitor	B. Kinase inhibitor	Approved	20.5	0.9	1.6	4.7	3.5	2.5	7.1	4.6	7.1	4.4303	31.3013			16.0697	-3.5303	-2.8303	0.269697	-0.930303	-1.9303	2.6697	0.169697	2.6697
Adavosertib/AZD1775/MK1775	Wee1 inhibitor	B. Kinase inhibitor	Investigational (Ph 2)	11.5	0	0	9.2	3.8	3.6	9.6	0	7.1	4.44242	18.2348			7.05758	-4.44242	-4.44242	4.75758	-0.642424	-0.842424	5.15758	-4.44242	2.65758
Quisinostat	HDAC inhibitor	E. Differentiating/ epigenetic modifier	Investigational (Ph 2)	13.8	3.4	7.5	7	5	2.4	8.7	4.8	7	5.35313	10.2783			8.44688	-1.95313	2.14687	1.64687	-0.353125	-2.95313	3.34687	-0.553125	1.64687
Chloroquine	Antimalaria agent; chemo/radio sensitizer	A. Conv. Chemo	Approved	6.3	6.3	6.3	8.1	7.8	6.2	7.3	4.2	7	8.91818	1.70213			-2.61818	-2.61818	-2.61818	-0.818182	-1.11818	-2.71818	-1.61818	-4.71818	-1.91818
Mitomycin C	Antineoplastic anatibiotic; DNA crosslinker	A. Conv. Chemo	Approved	10.3	1.9	4.7	1.1	4.1	4.5	6.3	4.1	7	1.69394	7.73731			8.60606	0.206061	3.00606	-0.593939	2.40606	2.80606	4.60606	2.40606	5.30606
UNC0642	G9a/GLP inhibitor	E. Differentiating/ epigenetic modifier	Probe	7.7	1.6	4.7	6.8	6.5	6	5.6	1.3	7	3.7303	5.00062			3.9697	-2.1303	0.969697	3.0697	2.7697	2.2697	1.8697	-2.4303	3.2697
BI 2536	PLK1 inhibitor	B. Kinase inhibitor	Investigational (Ph 2)	8.6	0	5.1	15.5	5.9	0.7	12.2	0	7	4.14375	26.748			4.45625	-4.14375	0.95625	11.3562	1.75625	-3.44375	8.05625	-4.14375	2.85625
Ponatinib	Broad TK inhibitor	B. Kinase inhibitor	Approved	11.3	1.1	0.9	13	3.4	11.1	12.5	1	6.9	4.36364	25.2803			6.93636	-3.26364	-3.46364	8.63636	-0.963636	6.73636	8.13636	-3.36364	2.53636
Etoposide	Topoisomerase II inhibitor	A. Conv. Chemo	Approved	12.9	2	1.3	1.5	2.7	4.5	6.3	0	6.8	3.1	14.2788			9.8	-1.1	-1.8	-1.6	-0.4	1.4	3.2	-3.1	3.7
PHA 408	IKK-2 inhibitor	B. Kinase inhibitor	Probe	7.2	2.8	4.7	6.6	6.1	5.2	5.8	5.8	6.7	4.81212	1.61361			2.38788	-2.01212	-0.112121	1.78788	1.28788	0.387879	0.987879	0.987879	1.88788
GSK343	EZH2 inhibitor	E. Differentiating/ epigenetic modifier	Probe	0	5	3.7	5	4.8	5.1	4.6	4.4	6.7	1.49667	3.77258			-1.49667	3.50333	2.20333	3.50333	3.30333	3.60333	3.10333	2.90333	5.20333
Axitinib	VEGFR, PDGFR, KIT inhibitor	B. Kinase inhibitor	Approved	12.3	1.4	2.2	13.5	5.9	8.1	14.3	0	6.7	4.84516	26.014			7.45484	-3.44516	-2.64516	8.65484	1.05484	3.25484	9.45484	-4.84516	1.85484
Lucitanib	FGFR1, VEGFR inhibitor	B. Kinase inhibitor	Investigational (Ph 2)	14.6	0	0.5	14.1	6.6	8.3	13.6	0.8	6.6	3.57812	32.7738			11.0219	-3.57812	-3.07812	10.5219	3.02188	4.72188	10.0219	-2.77812	3.02188
I-BET151	BET family inhibitor	E. Differentiating/ epigenetic modifier	Probe	7.7	0.5	4.1	5.1	6.7	0.3	0.2	1.8	6.5	2.54545	8.19015			5.15455	-2.04545	1.55455	2.55455	4.15455	-2.24545	-2.34545	-0.745455	3.95455
Fedratinib	JAK2-selective inhibitor	B. Kinase inhibitor	Approved (US)	10.5	0.1	7.6	11	7.5	8.2	8.8	5.2	6.4	5.32727	9.72319			5.17273	-5.22727	2.27273	5.67273	2.17273	2.87273	3.47273	-0.127273	1.07273
Saracatinib	Src, Abl inhibitor	B. Kinase inhibitor	Investigational (Ph 3)	1.6	0	0	3.5	0	2.8	1.9	3.3	6.4	2.04545	3.98591			-0.445455	-2.04545	-2.04545	1.45455	-2.04545	0.754545	-0.145455	1.25455	4.35455
StemRegenin 1	AHR antagonist, stem cell regenerating	E. Differentiating/ epigenetic modifier	Probe	8.7	7.8	4.4	4.3	5.6	4.6	7.1	3.1	6.4	4.85152	3.13419			3.84848	2.94848	-0.451515	-0.551515	0.748485	-0.251515	2.24848	-1.75152	1.54848
GSK-690693	AKT, PKA, PKC inhibitor	B. Kinase inhibitor	Investigational (Ph 1)	2.4	1.2	0	1.6	8.2	8.4	10	0	6.2	4.23438	13.9506			-1.83438	-3.03437	-4.23438	-2.63437	3.96562	4.16563	5.76562	-4.23438	1.96563
OSU-03012	PDPK1 inhibitor	B. Kinase inhibitor	Investigational (Ph 1)	3.5	5.3	5.8	4.8	3.6	0	2.1	5.3	6.1	1.54375	4.14894			1.95625	3.75625	4.25625	3.25625	2.05625	-1.54375	0.55625	3.75625	4.55625
UNC0638	G9a/GLP inhibitor	E. Differentiating/ epigenetic modifier	Probe	8.3	2.8	4.8	7.4	5.1	6.3	7	3.9	5.9	5.44848	2.73589			2.85152	-2.64848	-0.648485	1.95152	-0.348485	0.851515	1.55152	-1.54848	0.451515
Silmitasertib	CSNK2A1 inhibitor	B. Kinase inhibitor	Investigational (Ph 2)	7.7	7.6	2.3	1.5	4.3	4.3	4.6	3.5	5.9	2.78788	4.40501			4.91212	4.81212	-0.487879	-1.28788	1.51212	1.51212	1.81212	0.712121	3.11212
AZD-5363/Capivasertib	AKT inhibitor	B. Kinase inhibitor	Approved	5	3.6	4.4	4.6	9.2	6.1	7	3.4	5.9	5.975	2.99695			-0.975	-2.375	-1.575	-1.375	3.225	0.125	1.025	-2.575	-0.075
Pevonedistat	NAE inhibitor	H. Metabolic modifier	Investigational (Ph 3)	16.7	5.8	4.7	0.5	3.7	5.7	8.3	6.8	5.8	5.28788	17.4718			11.4121	0.512121	-0.587879	-4.78788	-1.58788	0.412121	3.01212	1.51212	0.512121
Rigosertib	Ras-Raf interaction inhibitor	B. Kinase inhibitor	Investigational (Ph 3)	20.1	0	5.6	10.4	0	0	16	3.1	5.8	8.38621	47.9627			11.7138	-8.38621	-2.78621	2.01379	-8.38621	-8.38621	7.61379	-5.28621	-2.58621
PD0325901/Mirdametinib	MEK1/2 inhibitor	B. Kinase inhibitor	Investigational (Ph 2)	20.2	0	0.9	1.1	2.3	3.7	4.9	2.7	5.8	4.14062	33.5449			16.0594	-4.14062	-3.24063	-3.04062	-1.84063	-0.440625	0.759375	-1.44062	1.65937
Danusertib	Aurora, Ret, TrkA, FGFR-1 inhibitor	B. Kinase inhibitor	Investigational (Ph 2)	22.4	0	0	14.8	4.3	10.8	16	3	5.7	5.60909	55.8284			16.7909	-5.60909	-5.60909	9.19091	-1.30909	5.19091	10.3909	-2.60909	0.0909091
C646	p300/CREB-binding protein (CBP) inhibitor	E. Differentiating/ epigenetic modifier	Probe	8.6	2.5	1.9	2.1	4.1	0.5	4	0.4	5.7	2.0125	6.30963			6.5875	0.4875	-0.1125	0.0875	2.0875	-1.5125	1.9875	-1.6125	3.6875
SGI-1776	PIM kinase inhibitor	B. Kinase inhibitor	Investigational (Ph 1)	8.8	4.5	7.8	9.3	5.6	7.1	9.4	6.8	5.6	7.32903	2.75127			1.47097	-2.82903	0.470968	1.97097	-1.72903	-0.229032	2.07097	-0.529032	-1.72903
ASP3026	ALK inhibitor	B. Kinase inhibitor	Investigational (Ph 1)	8.3	1	1.1	5.2	3.4	5.9	3.9	3.5	5.5	4.25333	4.82917			4.04667	-3.25333	-3.15333	0.946667	-0.853333	1.64667	-0.353333	-0.753333	1.24667
Galiellalactone	STAT3-DNA interaction inhibitor	X. Other	Probe	8.9	0	4.8	2.3	6.1	2.5	3.9	2.4	5.5	2.75313	6.27811			6.14687	-2.75313	2.04687	-0.453125	3.34687	-0.253125	1.14687	-0.353125	2.74687
AZ191	DYRK1A inhibitor	B. Kinase inhibitor	probe	5.2	0	5.4	5.2	3.6	0	2.7	0.4	5.5	3.56061	5.21897			1.63939	-3.56061	1.83939	1.63939	0.0393939	-3.56061	-0.860606	-3.16061	1.93939
TAK-901	Aurora B inhibitor	B. Kinase inhibitor	Investigational (Ph 1)	11	0	0	9	2.5	7.8	10.9	2	5.3	4.83437	17.6562			6.16563	-4.83437	-4.83437	4.16563	-2.33437	2.96563	6.06563	-2.83437	0.465625
Brigatinib/AP26113	ALK inhibitor, including gatekeeper mutant ALK	B. Kinase inhibitor	Approved (US)	5	0.1	0.6	7.6	4.9	10	7.6	1.9	5.2	2.3303	10.7114			2.6697	-2.2303	-1.7303	5.2697	2.5697	7.6697	5.2697	-0.430303	2.8697
RAF265/NVP-RAF265	"C-Raf" inhibitor, unclear MoA	B. Kinase inhibitor	Investigational (Ph 2)	9.7	0.5	2.4	5.6	6.4	0.1	4.9	0	5.2	3.14516	9.93206			6.55484	-2.64516	-0.745161	2.45484	3.25484	-3.04516	1.75484	-3.14516	2.05484
Vorinostat	HDAC inhibitor	E. Differentiating/ epigenetic modifier	Approved	9.3	0.8	5	5.9	3.7	0.2	6.9	4.1	5.1	4.76667	7.15137			4.53333	-3.96667	0.233333	1.13333	-1.06667	-4.56667	2.13333	-0.666667	0.333333
Sirolimus	binds FKBP12, causes inhibition of mTORC1	C. Rapalog	Approved	3.9	2.3	0	6.6	6.5	0	9	1	5.1	3.34516	9.22671			0.554839	-1.04516	-3.34516	3.25484	3.15484	-3.34516	5.65484	-2.34516	1.75484
Ribociclib	CDK4/6 inhibitor	B. Kinase inhibitor	Approved	3.9	2.7	0.5	6.8	2.4	0	1.7	2.7	5	2.06562	4.12265			1.83438	0.634375	-1.56562	4.73438	0.334375	-2.06562	-0.365625	0.634375	2.93438
Gandotinib	JAK2 inhibitor	B. Kinase inhibitor	Investigational (Ph 2)	11	6.8	1.2	10.5	1.9	9.7	11	2.6	5	3.53939	15.7772			7.46061	3.26061	-2.33939	6.96061	-1.63939	6.16061	7.46061	-0.939394	1.46061
Olaparib	PARP inhibitor	E. Differentiating/ epigenetic modifier	Approved	7.4	0	0	1.8	0	0.6	3	0.1	5	1.10303	6.38613			6.29697	-1.10303	-1.10303	0.69697	-1.10303	-0.50303	1.89697	-1.00303	3.89697
Tamatinib	Syk inhibitor	B. Kinase inhibitor	Active metabolite of approved drug	9.2	1.6	0	7.8	0	5.5	7.9	0.7	4.8	2.09697	12.4261			7.10303	-0.49697	-2.09697	5.70303	-2.09697	3.40303	5.80303	-1.39697	2.70303
Dexamethasone	Immunosuppresant; glucocorticoid	D. Immunomodulatory	Approved	0	0	1	2	3.3	0	0	0.5	4.8	0.893939	2.7077			-0.893939	-0.893939	0.106061	1.10606	2.40606	-0.893939	-0.893939	-0.393939	3.90606
Volasertib	PLK1 inhibitor	B. Kinase inhibitor	Investigational (Ph 3)	8	0	1.8	9.1	2.3	0.7	8.9	0	4.8	2.95455	13.1293			5.04545	-2.95455	-1.15455	6.14545	-0.654545	-2.25455	5.94545	-2.95455	1.84545
Midostaurin	PKC, PKA, S6K and EGFR inhibitor	B. Kinase inhibitor	Approved	18	6.6	5.4	9.7	3.9	11	12.4	3.8	4.6	6.35937	20.9291			11.6406	0.240625	-0.959375	3.34063	-2.45937	4.64063	6.04063	-2.55937	-1.75937
Birabresib/OTX015	BET family inhibitor	E. Differentiating/ epigenetic modifier	Investigational (Ph 2)	13.5	3	7.3	6.1	9.5	2.2	1.3	4.6	4.5	3.66667	13.723			9.83333	-0.666667	3.63333	2.43333	5.83333	-1.46667	-2.36667	0.933333	0.833333
Everolimus	binds FKBP12, causes inhibition of mTORC1	C. Rapalog	Approved	5.1	0.8	0	7.3	4.6	0	7.3	1.8	4.5	3.59697	7.59327			1.50303	-2.79697	-3.59697	3.70303	1.00303	-3.59697	3.70303	-1.79697	0.90303
Tamoxifen	Estrogen receptor antagonist	F. Hormone therapy	Approved	6.7	4.8	2.9	7.6	5.4	4.3	3.1	6.6	4.4	3.92813	2.49128			2.77187	0.871875	-1.02813	3.67187	1.47187	0.371875	-0.828125	2.67187	0.471875
Clomifene	Selective estrogen receptor modulator	F. Hormone therapy	Approved	4.6	4.7	1.5	9	3.9	13.5	6.5	2.7	4.4	5.6303	11.7914			-1.0303	-0.930303	-4.1303	3.3697	-1.7303	7.8697	0.869697	-2.9303	-1.2303
JQ1	BET family inhibitor	E. Differentiating/ epigenetic modifier	Probe	14.1	0	3.7	4.1	5	1.2	1	1.4	4.4	3.63437	15.8654			10.4656	-3.63437	0.065625	0.465625	1.36563	-2.43437	-2.63437	-2.23437	0.765625
Resminostat	HDAC1, 3, 6 inhibitor	E. Differentiating/ epigenetic modifier	Investigational (Ph 2)	8.7	0.3	3.3	4.4	5.1	0.2	2.7	1.3	4.4	3.11212	6.42212			5.58788	-2.81212	0.187879	1.28788	1.98788	-2.91212	-0.412121	-1.81212	1.28788
Crenolanib	PDGFRA and PDGFRB inhibitor	B. Kinase inhibitor	Investigational (Ph 2)	6.5	4	4.3	5.6	5.1	4.9	5.2	5.1	4.3	4.78387	0.522449			1.71613	-0.783871	-0.483871	0.816129	0.316129	0.116129	0.416129	0.316129	-0.483871
4-hydroxytamoxifen	Selective estrogen receptor modulator	F. Hormone therapy	Investigational as a gel preparation	6	3.8	2.9	7.3	4.8	15.2	7.4	4.2	4.3	4.90303	12.3832			1.09697	-1.10303	-2.00303	2.39697	-0.10303	10.297	2.49697	-0.70303	-0.60303
Binimetinib	MEK1/2 inhibitor	B. Kinase inhibitor	Approved	14	0.3	2.3	1.9	2.1	0.6	3.9	0.8	4.3	3.10606	15.8687			10.8939	-2.80606	-0.806061	-1.20606	-1.00606	-2.50606	0.793939	-2.30606	1.19394
AT9283	Aurora A & B, Jak2, Flt, Abl inhibitor	B. Kinase inhibitor	Investigational (Ph 2)	8.1	1.1	0	6.6	0.2	3.9	6.8	0	4.3	1.55758	9.64294			6.54242	-0.457576	-1.55758	5.04242	-1.35758	2.34242	5.24242	-1.55758	2.74242
Rucaparib	PARP inhibitor	E. Differentiating/ epigenetic modifier	Approved	3.1	0	0.1	0.7	0.8	0	3.7	0	4.3	1.06061	2.79105			2.03939	-1.06061	-0.960606	-0.360606	-0.260606	-1.06061	2.63939	-1.06061	3.23939
AZ 3146	Mps1 kinase (TTK) inhibitor	B. Kinase inhibitor	Probe	8	1.6	1	5.7	1.4	1.3	3.8	4.5	4.2	3.00937	5.11074			4.99062	-1.40937	-2.00937	2.69063	-1.60938	-1.70937	0.790625	1.49063	1.19063
BX-912	PDK1 inhib	B. Kinase inhibitor	Probe	13.9	0.5	0.9	10.9	3.5	8.1	11.3	2.8	4.2	5.17273	21.7147			8.72727	-4.67273	-4.27273	5.72727	-1.67273	2.92727	6.12727	-2.37273	-0.972727
VER 155008	HSP70 inhibitor	K. HSP inhibitor	Probe	5.4	0.4	0	0.4	0	0	0.3	0	4.2	2.5129	4.0074			2.8871	-2.1129	-2.5129	-2.1129	-2.5129	-2.5129	-2.2129	-2.5129	1.6871
Linsitinib	IGF1R, IR inhibitor	B. Kinase inhibitor	Investigational (Ph 2)	5.5	0.1	0	1.5	1.1	0.7	0	0	4.2	1.44687	3.64248			4.05313	-1.34687	-1.44687	0.053125	-0.346875	-0.746875	-1.44687	-1.44687	2.75313
Roxadustat/FG-4592	HIF prolyl hydroxylase inhibitor	E. Differentiating/ epigenetic modifier	Investigational (Ph 2)	1.2	0	0	0.6	0.4	0	0	0	4.2	0.334375	1.68629			0.865625	-0.334375	-0.334375	0.265625	0.065625	-0.334375	-0.334375	-0.334375	3.86563
Ridaforolimus	binds FKBP12, causes inhibition of mTORC1	C. Rapalog	Investigational (Ph 3)	4.5	3.9	1	7.2	9.4	0.2	9.1	4.1	4	3.43939	9.41739			1.06061	0.460606	-2.43939	3.76061	5.96061	-3.23939	5.66061	0.660606	0.560606
PAC-1	procaspase-3 activator	G. Apoptotic modulator	Investigational (Ph 1)	2	3.8	0	3.5	4.6	3.5	3.9	0.6	4	1.23548	2.61811			0.764516	2.56452	-1.23548	2.26452	3.36452	2.26452	2.66452	-0.635484	2.76452
LY-2874455	FGFR inhibitor	B. Kinase inhibitor	Investigational (Ph 1)	30.3	0.6	0	20.6	8.2	19.5	23.5	1.7	3.9	6.45152	120.609			23.8485	-5.85152	-6.45152	14.1485	1.74848	13.0485	17.0485	-4.75152	-2.55152
GSK-2334470	PDK1 inhibitor	B. Kinase inhibitor	Probe	4.5	0.6	3.8	0.1	3.4	0.7	0.5	1	3.9	2.55758	2.86323			1.94242	-1.95758	1.24242	-2.45758	0.842424	-1.85758	-2.05758	-1.55758	1.34242
Foretinib	MET, VEGFR2 inhibitor	B. Kinase inhibitor	Investigational (Ph 2)	7.6	0	1.8	6.6	3.6	3.8	7.4	0.3	3.9	2.15152	7.62506			5.44848	-2.15152	-0.351515	4.44848	1.44848	1.64848	5.24848	-1.85152	1.74848
Abemaciclib	CDK4 and 6 inhibitor	B. Kinase inhibitor	Approved	8.8	0.6	0	6.7	0.3	0	1.9	0	3.9	1.63636	9.71783			7.16364	-1.03636	-1.63636	5.06364	-1.33636	-1.63636	0.263636	-1.63636	2.26364
Ralimetinib	p38MAPK inhibitor	B. Kinase inhibitor	Investigational (Ph 2)	7.2	1.6	0.9	4.3	2	1.6	1.2	0	3.9	1.7303	4.46889			5.4697	-0.130303	-0.830303	2.5697	0.269697	-0.130303	-0.530303	-1.7303	2.1697
Alisertib	Aurora A inhibitor	B. Kinase inhibitor	Investigational (Ph 3)	10.3	5.5	0.2	7.8	2.5	3.6	9.2	0.9	3.8	2.42424	12.0588			7.87576	3.07576	-2.22424	5.37576	0.0757576	1.17576	6.77576	-1.52424	1.37576
Lonafarnib	Farnesyl transferase inhibitor	E. Differentiating/ epigenetic modifier	Approved (non-oncology)	16.1	0.5	0.3	4.8	2.9	3.3	4.6	1.9	3.7	7.29375	20.8322			8.80625	-6.79375	-6.99375	-2.49375	-4.39375	-3.99375	-2.69375	-5.39375	-3.59375
Tozasertib	pan-Aurora inhibitor	B. Kinase inhibitor	Investigational (Ph 2)	9.7	0	0	6.3	1.3	6	7.8	0.2	3.7	3.50909	12.2287			6.19091	-3.50909	-3.50909	2.79091	-2.20909	2.49091	4.29091	-3.30909	0.190909
Alpelisib	PI3Kalpha inhibitor	B. Kinase inhibitor	Approved	6.7	0	0.3	3	2.6	8	1.1	0	3.7	2.04848	7.61048			4.65152	-2.04848	-1.74848	0.951515	0.551515	5.95152	-0.948485	-2.04848	1.65152
TH588	MTH1 inhibitor	H. Metabolic modifier	Probe	3.2	2.1	1.5	3.1	3.6	0	4.2	0.8	3.6	1.15758	1.99539			2.04242	0.942424	0.342424	1.94242	2.44242	-1.15758	3.04242	-0.357576	2.44242
PF-00562271	FAK inhibitor	B. Kinase inhibitor	Investigational (Ph 1)	7.8	1.5	0	4.4	1.2	5.9	5.3	2.8	3.5	3.40313	5.5861			4.39687	-1.90313	-3.40313	0.996875	-2.20313	2.49687	1.89687	-0.603125	0.096875
Rocilinostat	HDAC-6 selective inhibitor	E. Differentiating/ epigenetic modifier	Investigational (Ph 1)	5.8	0.7	4.3	3.9	3.6	0	2.1	1.8	3.4	2.89355	3.02049			2.90645	-2.19355	1.40645	1.00645	0.706452	-2.89355	-0.793548	-1.09355	0.506452
Tivantinib	MET inhibitor	B. Kinase inhibitor	Investigational (Ph 2)	2	0.2	1.3	2.7	1.7	0.2	2.3	0	3.4	1.13636	1.30909			0.863636	-0.936364	0.163636	1.56364	0.563636	-0.936364	1.16364	-1.13636	2.26364
Momelotinib	JAK1 & 2 inhibitor	B. Kinase inhibitor	Approved	7.1	0	0.1	7.9	2.4	1.7	4.9	2.7	3.3	2.69091	7.04296			4.40909	-2.69091	-2.59091	5.20909	-0.290909	-0.990909	2.20909	0.00909091	0.609091
Ceritinib	ALK inhibitor	B. Kinase inhibitor	Approved	5.1	0.7	0.3	0	1.5	1.8	0	0.5	3.3	2.7871	2.82546			2.3129	-2.0871	-2.4871	-2.7871	-1.2871	-0.987097	-2.7871	-2.2871	0.512903
IOX-1	2-Oxoglutarate Oxygenase Inhibitor	E. Differentiating/ epigenetic modifier	Probe	1.4	0	0	2.3	0.5	0	2.9	0	3.3	0.415625	1.69722			0.984375	-0.415625	-0.415625	1.88437	0.084375	-0.415625	2.48438	-0.415625	2.88437
Nilotinib	Abl inhibitor	B. Kinase inhibitor	Approved	3.7	0	0	5.9	0	3	8	0	3.2	2.41818	7.64981			1.28182	-2.41818	-2.41818	3.48182	-2.41818	0.581818	5.58182	-2.41818	0.781818
VE-821	ATR inihibitor	B. Kinase inhibitor	Probe	0	0	0	0	0	0	4	0	3.2	0.290625	2.3015			-0.290625	-0.290625	-0.290625	-0.290625	-0.290625	-0.290625	3.70938	-0.290625	2.90938
AZD4547	FGFR inhibitor	B. Kinase inhibitor	Investigational (Ph 2)	16.3	0	0	9.9	3.9	8.6	12.1	0	3.1	2.59688	32.9382			13.7031	-2.59688	-2.59688	7.30312	1.30312	6.00312	9.50312	-2.59688	0.503125
Lapatinib	HER2, EGFR inhibitor	B. Kinase inhibitor	Approved	0	0	0	0.6	0	0	1.3	0	3.1	0.633333	0.987519			-0.633333	-0.633333	-0.633333	-0.0333333	-0.633333	-0.633333	0.666667	-0.633333	2.46667
Bafetinib	Abl, Lyn inhibitor	B. Kinase inhibitor	Investigational (Ph 2)	0.8	0	0	3.5	1	0.7	0.9	0	3.1	0.359375	1.5775			0.440625	-0.359375	-0.359375	3.14062	0.640625	0.340625	0.540625	-0.359375	2.74063
AZD7762	Chk1 inhibitor	B. Kinase inhibitor	Investigational (Ph 1)	6	0.4	0	7.2	0	2.9	7.2	0	3	2.08437	8.74895			3.91563	-1.68437	-2.08437	5.11563	-2.08437	0.815625	5.11563	-2.08437	0.915625
Azacitidine	Nucleoside analog DNA methyl transferase inhibitor	E. Differentiating/ epigenetic modifier	Approved	5.2	0	0	0.3	0.9	0.7	2.2	1.9	2.9	2.17879	2.61525			3.02121	-2.17879	-2.17879	-1.87879	-1.27879	-1.47879	0.0212121	-0.278788	0.721212
GSK-1070916	AURb, AURc inhibitor	B. Kinase inhibitor	Investigational (Ph 1)	8.4	0	0	3.8	0	4.1	3.4	0.9	2.7	1.77667	6.86029			6.62333	-1.77667	-1.77667	2.02333	-1.77667	2.32333	1.62333	-0.876667	0.923333
Niraparib	PARP inhibitor	E. Differentiating/ epigenetic modifier	Approved	3.8	0	0	1.4	0	0	5	0	2.7	0.959375	3.37802			2.84062	-0.959375	-0.959375	0.440625	-0.959375	-0.959375	4.04063	-0.959375	1.74063
Defosbarasertib/AZD1152-HQPA/AZD2811	Aurora B inhibitor	B. Kinase inhibitor	Investigational (Ph 3)	6.7	0.6	0	3.2	0	0	1.8	0	2.7	1.22813	4.57701			5.47187	-0.628125	-1.22813	1.97188	-1.22813	-1.22813	0.571875	-1.22813	1.47188
Methylprednisolone	Immunosuppressant	D. Immunomodulatory	Approved	0	0	0.6	0.4	5.1	0	0.1	0	2.6	1.00625	2.74403			-1.00625	-1.00625	-0.40625	-0.60625	4.09375	-1.00625	-0.90625	-1.00625	1.59375
Palbociclib	CDK inhibitor (Cdk4/6)	B. Kinase inhibitor	Approved	8.6	0	0	6	2	0	2.6	3.4	2.5	5.00909	8.10725			3.59091	-5.00909	-5.00909	0.990909	-3.00909	-5.00909	-2.40909	-1.60909	-2.50909
Entinostat	HDAC inhibitor	E. Differentiating/ epigenetic modifier	Investigational (Ph 2)	5.2	0.4	0.3	4.8	0	0	3.8	0.5	2.5	3.3	4.32178			1.9	-2.9	-3	1.5	-3.3	-3.3	0.5	-2.8	-0.8
MK-2206	AKT inhibitor	B. Kinase inhibitor	Investigational (Ph 2)	0	0	3.7	2.7	4.1	1.8	2.8	0.2	2.5	2.77576	2.28096			-2.77576	-2.77576	0.924242	-0.0757576	1.32424	-0.975758	0.0242424	-2.57576	-0.275758
RGFP966	HDAC3 inhibitor	E. Differentiating/ epigenetic modifier	Probe	1.4	0	0	1.3	0	0	2.5	0	2.5	0.309091	1.09233			1.09091	-0.309091	-0.309091	0.990909	-0.309091	-0.309091	2.19091	-0.309091	2.19091
Masitinib	KIT inhibitor	B. Kinase inhibitor	Investigational (Ph 3)	4.8	3	3.7	8.5	3	3.7	7.2	4	2.4	3.74688	3.81071			1.05312	-0.746875	-0.046875	4.75312	-0.746875	-0.046875	3.45312	0.253125	-1.34688
TAK-285	HER2 inhibitor	B. Kinase inhibitor	Investigational (Ph 1)	3.4	0.5	0	0	0	3.1	0.9	0	2.4	0.922581	1.80517			2.47742	-0.422581	-0.922581	-0.922581	-0.922581	2.17742	-0.0225806	-0.922581	1.47742
Triapine	ribonucleotide reductase inhibitor	H. Metabolic modifier	Investigational (Ph 2)	4.9	0.3	0	0	0	0	3.3	2	2.3	0.783871	2.93803			4.11613	-0.483871	-0.783871	-0.783871	-0.783871	-0.783871	2.51613	1.21613	1.51613
Quizartinib	FLT3 inhibitor	B. Kinase inhibitor	Approved	4.3	0.7	0.1	5	1.1	1.1	0.8	1.1	2.3	1.97879	2.591			2.32121	-1.27879	-1.87879	3.02121	-0.878788	-0.878788	-1.17879	-0.878788	0.321212
Bexarotene	Antineoplastic agent; retinoid specifically selective for retinoid X receptors	E. Differentiating/ epigenetic modifier	Approved	0	0	0	3.4	4.9	7.8	2.9	0	2.3	1.33939	6.73886			-1.33939	-1.33939	-1.33939	2.06061	3.56061	6.46061	1.56061	-1.33939	0.960606
Vandetanib	VEGFR,EGFR, RET inhibitor	B. Kinase inhibitor	Approved	1.9	0	0	1.6	0	5.7	1.5	0	2.3	0.790909	3.08962			1.10909	-0.790909	-0.790909	0.809091	-0.790909	4.90909	0.709091	-0.790909	1.50909
AZD-5438	CDK1,2,9 inhibitor	B. Kinase inhibitor	Investigational (Ph 1)	7.8	0.9	1	5.7	0.6	4.2	5.7	2.7	2.2	3.2	5.82222			4.6	-2.3	-2.2	2.5	-2.6	1	2.5	-0.5	-1
Pazopanib	VEGFR inhibitor	B. Kinase inhibitor	Approved	5.2	0	0	10.4	2.2	5.5	11.3	0	2.2	1.66061	17.5173			3.53939	-1.66061	-1.66061	8.73939	0.539394	3.83939	9.63939	-1.66061	0.539394
Tivozanib	VEGFR1, 2, 3, c-Kit, PDGFRB inhibitor	B. Kinase inhibitor	Approved (EMA)	6.3	2.2	0.1	13.1	3	7	10.7	0	2.2	2.62812	19.7042			3.67188	-0.428125	-2.52812	10.4719	0.371875	4.37188	8.07188	-2.62812	-0.428125
Imatinib	Abl, Kit, PDGFRB inhibitor	B. Kinase inhibitor	Approved	2.8	0.7	0.8	7.6	0	0.4	4	2.6	2.1	2.08182	5.01299			0.718182	-1.38182	-1.28182	5.51818	-2.08182	-1.68182	1.91818	0.518182	0.0181818
Fluorouracil	Antimetabolite	A. Conv. Chemo	Approved	3.7	0	1.1	0	0.7	2.3	1.8	0	2.1	0.65625	1.49922			3.04375	-0.65625	0.44375	-0.65625	0.04375	1.64375	1.14375	-0.65625	1.44375
AZD1480	JAK1/2, FGFR inhibitor	B. Kinase inhibitor	Investigational (Ph 1)	8.1	0	0	5.4	0.5	4.3	6.1	0	2	2.06061	8.66283			6.03939	-2.06061	-2.06061	3.33939	-1.56061	2.23939	4.03939	-2.06061	-0.0606061
Varespladib	Secretory phospholipase A2 inhibitor	X. Other	Investigational (Ph 2)	0	0	0.4	0	0	0	0	0	2	0.196774	0.3916			-0.196774	-0.196774	0.203226	-0.196774	-0.196774	-0.196774	-0.196774	-0.196774	1.80323
Letrozole	Aromatase inhibitor	F. Hormone therapy	Approved	0	0	1.9	0	0	0	0	1.9	1.9	0.00606061	0.841569			-0.00606061	-0.00606061	1.89394	-0.00606061	-0.00606061	-0.00606061	-0.00606061	1.89394	1.89394
AZD-6482	PI3Kbeta-selective inhibitor	B. Kinase inhibitor	Investigational (Ph 1)	3.8	0	0.7	3.3	0	9.4	2.9	0.1	1.9	1.49355	8.08613			2.30645	-1.49355	-0.793548	1.80645	-1.49355	7.90645	1.40645	-1.39355	0.406452
PFI-1	Selective chemical probe for BET Bromodomains	E. Differentiating/ epigenetic modifier	Probe	5.4	0	0	2	2.8	0.6	0.5	0	1.9	1.91515	2.89345			3.48485	-1.91515	-1.91515	0.0848485	0.884848	-1.31515	-1.41515	-1.91515	-0.0151515
Toremifene	selective estrogen receptor modulator	F. Hormone therapy	Approved	6.4	4.3	0	5.1	1.6	5.2	1.7	3	1.8	3.5303	4.01993			2.8697	0.769697	-3.5303	1.5697	-1.9303	1.6697	-1.8303	-0.530303	-1.7303
Vemurafenib	B-Raf(V600E) inhibitor	B. Kinase inhibitor	Approved	0.6	1.9	0.3	1.8	3.1	1.7	4.8	0	1.8	1.05455	2.01181			-0.454545	0.845455	-0.754545	0.745455	2.04545	0.645455	3.74545	-1.05455	0.745455
PF-04708671	p70S6K inhibitor	B. Kinase inhibitor	Probe	0	2	0	2.8	0.1	0.7	3.2	0	1.7	1.99677	1.5378			-1.99677	0.00322581	-1.99677	0.803226	-1.89677	-1.29677	1.20323	-1.99677	-0.296774
Vismodegib	Smothened (Hh) inhibitor	X. Other	Approved	0	0	0.5	0	0	0	0.1	0	1.6	0.3	0.253889			-0.3	-0.3	0.2	-0.3	-0.3	-0.3	-0.2	-0.3	1.3
Infigratinib/NVP-BGJ398	FGFR inhibitor	B. Kinase inhibitor	Approved	0	0	0	11.2	3.8	7.3	11.5	0	1.5	0.240625	22.3794			-0.240625	-0.240625	-0.240625	10.9594	3.55937	7.05938	11.2594	-0.240625	1.25937
Tretinoin	Retinoic acid receptor agonist	E. Differentiating/ epigenetic modifier	Approved	0	0	0	1	2	7.7	3.1	0	1.5	1.00909	5.61885			-1.00909	-1.00909	-1.00909	-0.00909091	0.990909	6.69091	2.09091	-1.00909	0.490909
Simvastatin	HMG CoA reductase inhibitor	H. Metabolic modifier	Approved (non-oncology)	0.5	0	0	2.5	0.3	0	1	0	1.5	1.28182	0.718649			-0.781818	-1.28182	-1.28182	1.21818	-0.981818	-1.28182	-0.281818	-1.28182	0.218182
SGC-CBP30	CREBBP/EP300 bromodomain inhibitor	E. Differentiating/ epigenetic modifier	Probe	2.7	0.5	0.9	1	4.6	1.1	0.9	0	1.5	1.51818	1.7136			1.18182	-1.01818	-0.618182	-0.518182	3.08182	-0.418182	-0.618182	-1.51818	-0.0181818
Idelalisib	PI3K inhibitor, p110δ-selective	B. Kinase inhibitor	Approved (US)	1.8	0	0	3.2	0.9	1.4	2.4	0	1.4	1.39062	1.1447			0.409375	-1.39062	-1.39062	1.80938	-0.490625	0.009375	1.00937	-1.39062	0.009375
Veliparib	PARP inhibitor	E. Differentiating/ epigenetic modifier	Investigational (Ph 3)	2.3	0	0	0.1	0.2	0	1	0	1.3	0.41875	0.597382			1.88125	-0.41875	-0.41875	-0.31875	-0.21875	-0.41875	0.58125	-0.41875	0.88125
Prednisolone	Immunomodulatory agent	D. Immunomodulatory	Approved	2.5	0	0	0	0	0	0	0	1.3	0.684848	0.710848			1.81515	-0.684848	-0.684848	-0.684848	-0.684848	-0.684848	-0.684848	-0.684848	0.615152
IOX-2	PHD2 inhibitor	E. Differentiating/ epigenetic modifier	Probe	1.4	0	0	0.9	0	0	0	2.2	1.2	1.00606	0.618337			0.393939	-1.00606	-1.00606	-0.106061	-1.00606	-1.00606	-1.00606	1.19394	0.193939
Amuvatinib	Broad spectrum TK inhib	B. Kinase inhibitor	Investigational (Ph 2)	3.8	0.5	0.1	1.6	3.3	5.3	3.8	0.7	1.2	1.74062	3.00676			2.05938	-1.24062	-1.64062	-0.140625	1.55937	3.55938	2.05938	-1.04062	-0.540625
Thalidomide	Immunosuppresant	D. Immunomodulatory	Approved	2	0	0	0	0.2	0	0	0	1.2	0.348485	0.466259			1.65152	-0.348485	-0.348485	-0.348485	-0.148485	-0.348485	-0.348485	-0.348485	0.851515
Dovitinib	FGFR inhibitor	B. Kinase inhibitor	Investigational (Ph 3)	3.7	0	0	1.8	0	0	0.2	0	1.1	0.560606	1.45294			3.13939	-0.560606	-0.560606	1.23939	-0.560606	-0.560606	-0.360606	-0.560606	0.539394
Fostamatinib	Syk inhibitor	B. Kinase inhibitor	Approved	7.5	0	0	6.3	0.3	4.5	5.1	0	1	2.12121	8.42798			5.37879	-2.12121	-2.12121	4.17879	-1.82121	2.37879	2.97879	-2.12121	-1.12121
PF-670462	CK1epsilon and CK1delta inhibitor	B. Kinase inhibitor	Probe	1.8	0	0	2.2	1.3	0	0	0	1	0.536364	0.709344			1.26364	-0.536364	-0.536364	1.66364	0.763636	-0.536364	-0.536364	-0.536364	0.463636
Tanzisertib	JNK1, 2, 3 inhibitor	B. Kinase inhibitor	Investigational (Ph 2)	4.7	0	0	2.6	1.1	0	0	0	1	0.160606	2.43836			4.53939	-0.160606	-0.160606	2.43939	0.939394	-0.160606	-0.160606	-0.160606	0.839394
Tandutinib	FLT3, PDGFR, KIT inhibitor	B. Kinase inhibitor	Investigational (Ph 2)	0	0	0.2	2	0	0	1.6	0	0.9	0.18125	0.562243			-0.18125	-0.18125	0.01875	1.81875	-0.18125	-0.18125	1.41875	-0.18125	0.71875
Nilutamide	Nonsteroidal antiandrogen	F. Hormone therapy	Approved	0	0.6	3	0	0	1.4	1.2	0	0.9	0.263636	0.913021			-0.263636	0.336364	2.73636	-0.263636	-0.263636	1.13636	0.936364	-0.263636	0.636364
Golvatinib	MET, VEGFR2 inhibitor	B. Kinase inhibitor	Investigational (Ph 2)	1.8	0.2	0	3.8	1	0	0.8	0	0.9	1.19667	1.3555			0.603333	-0.996667	-1.19667	2.60333	-0.196667	-1.19667	-0.396667	-1.19667	-0.296667
Mubritinib	ERBB2 inhibitor	B. Kinase inhibitor	Investigational (Ph 1)	4.9	1	0	1.6	4.2	1.8	0.1	0	0.9	2.49333	2.9566			2.40667	-1.49333	-2.49333	-0.893333	1.70667	-0.693333	-2.39333	-2.49333	-1.59333
Fulvestrant	Estrogen receptor antagonist	F. Hormone therapy	Approved	0	0	1	0	2	0	0	0	0.9	0.121212	0.46752			-0.121212	-0.121212	0.878788	-0.121212	1.87879	-0.121212	-0.121212	-0.121212	0.778788
Anagrelide	PDE-3, PLA2 inhibitor	X. Other	Approved	0	0	0	0	0	0	0	0	0.9	0.0875	0.0800156			-0.0875	-0.0875	-0.0875	-0.0875	-0.0875	-0.0875	-0.0875	-0.0875	0.8125
Apatinib	VEGFR inhibitor	B. Kinase inhibitor	Approved (China)	0	0	0	2.2	0	0	1.8	0	0.8	0.245455	0.692732			-0.245455	-0.245455	-0.245455	1.95455	-0.245455	-0.245455	1.55455	-0.245455	0.554545
Vatalanib	VEGFR-1 & -2 inhibitor	B. Kinase inhibitor	Investigational (Ph 3)	0	0	0	0.7	0	0	1.5	0	0.6	1.27188	0.339961			-1.27188	-1.27188	-1.27188	-0.571875	-1.27188	-1.27188	0.228125	-1.27188	-0.671875
EPZ-5687	EZH2 inhibitor	E. Differentiating/ epigenetic modifier	Investigational (Ph 1)	1.5	1.4	0	0	0	0	0	0	0.6	0.475	0.357285			1.025	0.925	-0.475	-0.475	-0.475	-0.475	-0.475	-0.475	0.125
Finasteride	type II 5-alpha reductase inhibitor	F. Hormone therapy	Approved	0	0	0	0	3.7	0	0	0	0.5	0.20303	1.33806			-0.20303	-0.20303	-0.20303	-0.20303	3.49697	-0.20303	-0.20303	-0.20303	0.29697
Glesatinib/MGCD-265	MET, AXL, TIE, VEGFR, RON inhibitor	B. Kinase inhibitor	Investigational (Ph 2)	6.8	0	0	9.9	0	2.6	9.5	0.9	0.4	1.99687	15.9107			4.80312	-1.99687	-1.99687	7.90313	-1.99687	0.603125	7.50312	-1.09687	-1.59687
Lenvatinib	VEGFR inhibitor	B. Kinase inhibitor	Approved (US)	7.2	0	0.6	8.2	2.8	3.4	4.8	0	0.4	1.55455	8.95778			5.64545	-1.55455	-0.954545	6.64545	1.24545	1.84545	3.24545	-1.55455	-1.15455
Sunitinib	Broad TK inhibitor	B. Kinase inhibitor	Approved	2.9	0	0	4.1	0	0	3.4	0	0.4	0.533333	2.70889			2.36667	-0.533333	-0.533333	3.56667	-0.533333	-0.533333	2.86667	-0.533333	-0.133333
Tubastatin A	HDAC6 inhibitor	E. Differentiating/ epigenetic modifier	Probe	0	0	1.3	3.7	2.5	0	0.1	0	0.4	0.712121	1.63522			-0.712121	-0.712121	0.587879	2.98788	1.78788	-0.712121	-0.612121	-0.712121	-0.312121
PH-797804	p38MAPK inhibitor	B. Kinase inhibitor	Investigational (Ph 2)	0	0	0	0.6	0	0	0	0	0.4	0.0677419	0.0456202			-0.0677419	-0.0677419	-0.0677419	0.532258	-0.0677419	-0.0677419	-0.0677419	-0.0677419	0.332258
GSK269962	ROCK1 and ROCK2 inhibitor	B. Kinase inhibitor	Probe	3.3	0	0	1.8	1.3	2.5	4.8	2.6	0.3	1.91818	2.3719			1.38182	-1.91818	-1.91818	-0.118182	-0.618182	0.581818	2.88182	0.681818	-1.61818
MK-8776	CHEK1 inhibitor	B. Kinase inhibitor	Investigational (Ph 1)	1.2	0	0	1.6	0	0	2.2	0	0.3	0.318182	0.65276			0.881818	-0.318182	-0.318182	1.28182	-0.318182	-0.318182	1.88182	-0.318182	-0.0181818
Sorafenib	B-Raf, FGFR-1, VEGFR-2 & -3, PDGFR-beta, KIT, and FLT3 inhib	B. Kinase inhibitor	Approved	0.3	0	0	1.9	0	0	1.8	0	0.3	0.33125	0.554987			-0.03125	-0.33125	-0.33125	1.56875	-0.33125	-0.33125	1.46875	-0.33125	-0.03125
Bentamapimod	JNK inhibitor	B. Kinase inhibitor	Investigational (Ph 1)	2	0.8	0	0	0.1	0	1.2	0	0.3	1.06875	0.481278			0.93125	-0.26875	-1.06875	-1.06875	-0.96875	-1.06875	0.13125	-1.06875	-0.76875
Palomid-529	AKT, MTOR, PI3K inhibitor	B. Kinase inhibitor	Investigational (Ph 1)	0	0	0	0.7	0.8	0	0.7	0	0.3	0.503125	0.117918			-0.503125	-0.503125	-0.503125	0.196875	0.296875	-0.503125	0.196875	-0.503125	-0.203125
Doramapimod	p38MAPK inhibitor	B. Kinase inhibitor	Investigational (Ph 1)	2.9	0	0	0	0	0	0	0	0.3	1.01875	0.862007			1.88125	-1.01875	-1.01875	-1.01875	-1.01875	-1.01875	-1.01875	-1.01875	-0.71875
Telatinib	VEGFR, KIT, PDGFR inhibitor	B. Kinase inhibitor	Investigational (Ph 2)	0	0	0	6.7	0	0	4.5	0	0.2	0.727273	5.66687			-0.727273	-0.727273	-0.727273	5.97273	-0.727273	-0.727273	3.77273	-0.727273	-0.527273
KU-60019	ATM inhibitor	B. Kinase inhibitor	Probe	0	1.2	1.8	4.6	2.3	3	2.5	3.3	0.1	0.881818	2.14669			-0.881818	0.318182	0.918182	3.71818	1.41818	2.11818	1.61818	2.41818	-0.781818
Navitoclax	Bcl-2/Bcl-xL inhibitor	G. Apoptotic modulator	Investigational (Ph 3)	16.5	0	9.9	0.4	1.5	0	7.2	1.5	0.1	4.92188	30.4901			11.5781	-4.92188	4.97813	-4.52187	-3.42188	-4.92188	2.27813	-3.42188	-4.82188
AZD-8186	PI3Kbeta inhibitor	B. Kinase inhibitor	Investigational (Ph 1)	3.3	1.3	0	3.9	0	0.8	3.3	0.3	0.1	1.19687	2.29971			2.10312	0.103125	-1.19687	2.70312	-1.19687	-0.396875	2.10312	-0.896875	-1.09687
Sonolisib	PI3K inhibitor, pan-class I. Irreversible	B. Kinase inhibitor	Investigational (Ph 2)	1.1	1	0	1.7	0.7	0	1.9	0	0.1	0.445455	0.509388			0.654545	0.554545	-0.445455	1.25455	0.254545	-0.445455	1.45455	-0.445455	-0.345455
Seliciclib	CDK2/7/9 inhibitor	B. Kinase inhibitor	Investigational (Ph 2)	3.6	0	0.1	1.8	0.9	0	1.5	0	0.1	0.693939	1.3559			2.90606	-0.693939	-0.593939	1.10606	0.206061	-0.693939	0.806061	-0.693939	-0.593939
Lenalidomide	Immunomodulatory	D. Immunomodulatory	Approved	2.1	0	0	0.1	0	9.9	1	0	0.1	0.2875	9.48127			1.8125	-0.2875	-0.2875	-0.1875	-0.2875	9.6125	0.7125	-0.2875	-0.1875
Enzastaurin	PKCbeta inhibitor	B. Kinase inhibitor	Investigational (Ph 3)	0.4	0.1	0.6	0.3	0	0	0.8	0	0.1	0.530303	0.0833511			-0.130303	-0.430303	0.069697	-0.230303	-0.530303	-0.530303	0.269697	-0.530303	-0.430303
Bryostatin 1	PKC activator	B. Kinase inhibitor	Investigational (Ph 1)	6.1	0	0	2.6	0	1.8	0	0	0.1	1.7	3.88678			4.4	-1.7	-1.7	0.9	-1.7	0.1	-1.7	-1.7	-1.6
Lomeguatrib	O6-methylguanine-DNA methyltransferase inhibitor	E. Differentiating/ epigenetic modifier	Investigational (Ph 2)	0	0	0	0	0	0	0	0	0.1	0.454545	0.0206511			-0.454545	-0.454545	-0.454545	-0.454545	-0.454545	-0.454545	-0.454545	-0.454545	-0.354545
NVP-LCL161/LCL161	IAPs, SMAC mimetic	G. Apoptotic modulator	Investigational (Ph 2)	1.3	0	0	0.6	0	0.9	0.5	3.1	0	1.77879	1.02165			-0.478788	-1.77879	-1.77879	-1.17879	-1.77879	-0.878788	-1.27879	1.32121	-1.77879
AT-406/Debio 1143	XIAP, cIAP1, cIAP2 inhibitor	G. Apoptotic modulator	Investigational (Ph 1)	0	0	0	0	2.5	0	0	1.7	0	0.277419	0.801359			-0.277419	-0.277419	-0.277419	-0.277419	2.22258	-0.277419	-0.277419	1.42258	-0.277419
SGC0946	DOT1L inhibitor	E. Differentiating/ epigenetic modifier	Probe	0	0	0.1	1.8	2	0.8	0.8	1.3	0	1.44848	0.612706			-1.44848	-1.44848	-1.34848	0.351515	0.551515	-0.648485	-0.648485	-0.148485	-1.44848
Raloxifene	Selective estrogen receptor modulator	F. Hormone therapy	Approved	1.9	0	0	3.6	0	11.1	0.7	1	0	1.41515	11.6004			0.484848	-1.41515	-1.41515	2.18485	-1.41515	9.68485	-0.715152	-0.415152	-1.41515
Tasquinimod	S100A9, immunomodulatory, anti-angiogenic	D. Immunomodulatory	Investigational (Ph 3)	0	0	0	0.1	0	14.6	1	0.7	0	0.178125	20.8009			-0.178125	-0.178125	-0.178125	-0.078125	-0.178125	14.4219	0.821875	0.521875	-0.178125
Duvelisib	PI3K inhibitor	B. Kinase inhibitor	Approved (US)	0.8	0	0	1	0	6.9	1	0.1	0	0.630303	4.4198			0.169697	-0.630303	-0.630303	0.369697	-0.630303	6.2697	0.369697	-0.530303	-0.630303
Methotrexate	Antimetabolite; Anti-folate agent	H. Metabolic modifier	Approved	8.6	8.3	0	4.6	0.5	0	9.1	0	0	0.321212	16.4938			8.27879	7.97879	-0.321212	4.27879	0.178788	-0.321212	8.77879	-0.321212	-0.321212
Cediranib	KDR/Flt/VEGFR inhibitor	B. Kinase inhibitor	Investigational (Ph 3)	4.8	0	0	6.5	0	2.9	6.4	0	0	0.98	7.67231			3.82	-0.98	-0.98	5.52	-0.98	1.92	5.42	-0.98	-0.98
Cabozantinib	VEGFR2, Met, FLT3, Tie2, Kit and Ret inhibitor	B. Kinase inhibitor	Approved	3	0	0	3.9	0	0.1	4.9	0	0	1.00303	3.62081			1.99697	-1.00303	-1.00303	2.89697	-1.00303	-0.90303	3.89697	-1.00303	-1.00303
Dasatinib	Abl, Src, Kit, EphR... Inhibitor	B. Kinase inhibitor	Approved	2.6	0	0.9	8.7	0	9.2	4.5	0	0	1.15161	12.9219			1.44839	-1.15161	-0.251613	7.54839	-1.15161	8.04839	3.34839	-1.15161	-1.15161
Sonidegib	Smothened (Hh) inhib	X. Other	Approved	0.1	0	0	1.4	0.1	15.1	2.8	0	0	1.11613	21.8415			-1.01613	-1.11613	-1.11613	0.283871	-1.01613	13.9839	1.68387	-1.11613	-1.11613
Motesanib	VEGFR, PDGFR, Ret, Kit inhibitor	B. Kinase inhibitor	Investigational (Ph 2)	2.3	0	0	2.7	0	0	2.4	0	0	0.646875	1.3648			1.65312	-0.646875	-0.646875	2.05313	-0.646875	-0.646875	1.75312	-0.646875	-0.646875
GSK2636771	PI3K beta selective inhibitor	B. Kinase inhibitor	Investigational (Ph 1)	0	0	0	0	0	0.5	2.2	0	0	0.740625	0.494971			-0.740625	-0.740625	-0.740625	-0.740625	-0.740625	-0.240625	1.45938	-0.740625	-0.740625
XAV-939	Tankyrase-1 and -2 (Wnt/beta-catenin inhibitor)	E. Differentiating/ epigenetic modifier	Probe	1.7	0	0	0.3	0	1.6	1.7	0	0	0.422581	0.592642			1.27742	-0.422581	-0.422581	-0.122581	-0.422581	1.17742	1.27742	-0.422581	-0.422581
NVP-LGK974	PORCN inhibitor, Wnt signaling	X. Other	Investigational (Ph 1)	5.3	0	0.4	1.5	0	0	1.6	0	0	1.38182	2.73361			3.91818	-1.38182	-0.981818	0.118182	-1.38182	-1.38182	0.218182	-1.38182	-1.38182
Bicalutamide	Nonsteriodal antiandrogen	F. Hormone therapy	Approved	0	0	0	0.3	0	13.3	1.5	0	0	0.345455	17.277			-0.345455	-0.345455	-0.345455	-0.0454545	-0.345455	12.9545	1.15455	-0.345455	-0.345455
Temozolomide	Alkylating agent	A. Conv. Chemo	Approved	4	0	0	0	0	16.7	1.4	0	0	0.124242	27.4971			3.87576	-0.124242	-0.124242	-0.124242	-0.124242	16.5758	1.27576	-0.124242	-0.124242
Linifanib	VEGFR, PDGFR, CSF-1R, FLT3 inhibitor	B. Kinase inhibitor	Investigational (Ph 3)	0	0	0.1	0.7	0	0	1.4	0	0	0.29375	0.213823			-0.29375	-0.29375	-0.19375	0.40625	-0.29375	-0.29375	1.10625	-0.29375	-0.29375
TGX-221	PI3K beta selective inhibitor	B. Kinase inhibitor	Probe	0	0	0	1.9	0	0.8	1.1	0	0	0.869697	0.448418			-0.869697	-0.869697	-0.869697	1.0303	-0.869697	-0.069697	0.230303	-0.869697	-0.869697
PF-3845	FAAH inhibitor	X. Other	Probe	2.3	0	0	0	0.5	5	1	0	0	0.770968	2.55267			1.52903	-0.770968	-0.770968	-0.770968	-0.270968	4.22903	0.229032	-0.770968	-0.770968
MK-0752	gamma-secretase/notch inhibitor	X. Other	Investigational (Ph 2)	1	0	0	2.5	0	12.1	0.8	0	0	0.390625	14.0289			0.609375	-0.390625	-0.390625	2.10938	-0.390625	11.7094	0.409375	-0.390625	-0.390625
AZD1208	PIM1, 2, 3 kinase inhibitor	B. Kinase inhibitor	Investigational (Ph 1)	2.4	0	0	0	0	0	0.6	0	0	0.625	0.577396			1.775	-0.625	-0.625	-0.625	-0.625	-0.625	-0.025	-0.625	-0.625
MK-8745	Aurora A inhibitor	B. Kinase inhibitor	Probe	8	1.1	0	1.2	0	0	0.5	0	0	1.09375	5.99446			6.90625	0.00625	-1.09375	0.10625	-1.09375	-1.09375	-0.59375	-1.09375	-1.09375
Rabusertib	Chk1 inhibitor	B. Kinase inhibitor	Investigational (Ph 2)	0	0	0	0.1	0	0	0.5	0	0	0.309375	0.0303352			-0.309375	-0.309375	-0.309375	-0.209375	-0.309375	-0.309375	0.190625	-0.309375	-0.309375
Perifosine	AKT/PI3K inhibitor	B. Kinase inhibitor	Investigational (Ph 3)	0.9	0	0	0	1.2	0	0.4	0	0	0.284848	0.190622			0.615152	-0.284848	-0.284848	-0.284848	0.915152	-0.284848	0.115152	-0.284848	-0.284848
BMS-777607	Met, Axl, Ron and Tyro3 inhibitor	B. Kinase inhibitor	Investigational (Ph 2)	0	0	0	0.2	0	0	0.4	0	0	0.175758	0.0189679			-0.175758	-0.175758	-0.175758	0.0242424	-0.175758	-0.175758	0.224242	-0.175758	-0.175758
Sotrastaurin	PKC inhibitor	B. Kinase inhibitor	Investigational (Ph 2)	0	0.2	0	0	0	0	0.4	0	0	0.187097	0.0192281			-0.187097	0.0129032	-0.187097	-0.187097	-0.187097	-0.187097	0.212903	-0.187097	-0.187097
TG100-115	PI3K gamma/delta inhibitor	B. Kinase inhibitor	Investigational (Ph 2)	0	0	0	0.2	1.6	6.8	0.3	0	0	0.875758	4.46005			-0.875758	-0.875758	-0.875758	-0.675758	0.724242	5.92424	-0.575758	-0.875758	-0.875758
Crizotinib	ALK, c-Met inhibitor	B. Kinase inhibitor	Approved	0	0	0	0	0	0	0.3	0	0	0.515152	0.0321038			-0.515152	-0.515152	-0.515152	-0.515152	-0.515152	-0.515152	-0.215152	-0.515152	-0.515152
Tucatinib/ARRY-380	HER2 inhibitor	B. Kinase inhibitor	Approved	1.6	0	0	1.1	1.3	0.1	0.2	0	0	0.60303	0.385519			0.99697	-0.60303	-0.60303	0.49697	0.69697	-0.50303	-0.40303	-0.60303	-0.60303
BMS-911543	JAK2 inhibitor	B. Kinase inhibitor	Investigational (Ph 1)	0.7	0	0	2.2	0	1.4	0.1	0	0	0.278125	0.576541			0.421875	-0.278125	-0.278125	1.92188	-0.278125	1.12187	-0.178125	-0.278125	-0.278125
Alectinib	ALK (incl gatekeeper mut) inhib	B. Kinase inhibitor	Approved (Japan)	0.3	0	0	0.3	0	0.4	0.1	0	0	0.1125	0.0239601			0.1875	-0.1125	-0.1125	0.1875	-0.1125	0.2875	-0.0125	-0.1125	-0.1125
TRAM-34	intermediate-conductance Ca2+-activated K+ channel inh.	X. Other	Probe	0	0	0	0.2	0	14.7	0	0	0	0.309375	21.4548			-0.309375	-0.309375	-0.309375	-0.109375	-0.309375	14.3906	-0.309375	-0.309375	-0.309375
Imiquimod	Immunomodulatory agent, TLR7 agonist	D. Immunomodulatory	Approved	0	0	0	0	0	12.4	0	0	0	0.436364	15.2748			-0.436364	-0.436364	-0.436364	-0.436364	-0.436364	11.9636	-0.436364	-0.436364	-0.436364
Pilocarpine	Non-selective muscarinic receptor agonist	X. Other	Approved	2.5	0	0.3	0.4	0	10.9	0	0	0	0.290625	11.6317			2.20938	-0.290625	0.009375	0.109375	-0.290625	10.6094	-0.290625	-0.290625	-0.290625
Lasofoxifene	Selective estrogen receptor modulator	F. Hormone therapy	Approved	0	0	0	0.6	0	10.5	0	0	0	0.215152	10.8726			-0.215152	-0.215152	-0.215152	0.384848	-0.215152	10.2848	-0.215152	-0.215152	-0.215152
Apalutamide/ARN 509	AR antagonist	F. Hormone therapy	Approved	0	0	0	0.4	0	9.8	0	0	0	0.169697	9.4973			-0.169697	-0.169697	-0.169697	0.230303	-0.169697	9.6303	-0.169697	-0.169697	-0.169697
Neflamapimod/VX 745	p38MAPK inhibitor	B. Kinase inhibitor	Investigational (Ph 2)	1.6	0	2.6	0.9	0	0.3	0	0	0	0.357576	0.781433			1.24242	-0.357576	2.24242	0.542424	-0.357576	-0.0575758	-0.357576	-0.357576	-0.357576
GSK650394	SGK1 & 2 inhibitor	B. Kinase inhibitor	Probe	0	0	0	0	2.3	0	0	0	0	0.184848	0.522969			-0.184848	-0.184848	-0.184848	-0.184848	2.11515	-0.184848	-0.184848	-0.184848	-0.184848
Pinometostat	DOT1L inhibitor	E. Differentiating/ epigenetic modifier	Investigational (Ph 1)	0	0	0	0	1.6	0	0	0	0	0.172727	0.252842			-0.172727	-0.172727	-0.172727	-0.172727	1.42727	-0.172727	-0.172727	-0.172727	-0.172727
Metformin	AMPK activator	H. Metabolic modifier	Approved (non-oncology)	0	0	0	0	1.1	0	0	0	0	0.146875	0.119567			-0.146875	-0.146875	-0.146875	-0.146875	0.953125	-0.146875	-0.146875	-0.146875	-0.146875
Dabrafenib	B-Raf(V600E) inhibitor	B. Kinase inhibitor	Approved	0	0	0	0.2	1	0	0	0	0	0.148485	0.0978007			-0.148485	-0.148485	-0.148485	0.0515152	0.851515	-0.148485	-0.148485	-0.148485	-0.148485
Tacedinaline	HDAC inhibitor	E. Differentiating/ epigenetic modifier	Investigational (Ph 3)	0	0	0	0	0.7	0	0	0	0	0.39697	0.0585834			-0.39697	-0.39697	-0.39697	-0.39697	0.30303	-0.39697	-0.39697	-0.39697	-0.39697
CPI-613/Devimistat	pyruvate dehydrogenase, alpha-ketoglutarate dehydrogenase inhibitor	H. Metabolic modifier	Investigational (Ph 3)	0	0	0	0	0.6	0	0	0	0	0.341935	0.0431328			-0.341935	-0.341935	-0.341935	-0.341935	0.258065	-0.341935	-0.341935	-0.341935	-0.341935
VGX-1027	Immunomodulator	D. Immunomodulatory	Investigational (Ph 1)	0	0	3.8	0	0.4	0	0	0	0	0.60625	1.40639			-0.60625	-0.60625	3.19375	-0.60625	-0.20625	-0.60625	-0.60625	-0.60625	-0.60625
1-methyl-D-tryptophan/Indoximod	Indolamine 2,3-dioxygenase 1 and 2 inhibitor	X. Other	Investigational (Ph 2)	0	0	0	0	0.3	0	0	0	0	0.01875	0.00891016			-0.01875	-0.01875	-0.01875	-0.01875	0.28125	-0.01875	-0.01875	-0.01875	-0.01875
Tubacin	HDAC6 inhibitor	E. Differentiating/ epigenetic modifier	Probe	0	0	0	0.1	0.2	0	0	0	0	0.178788	0.00656015			-0.178788	-0.178788	-0.178788	-0.0787879	0.0212121	-0.178788	-0.178788	-0.178788	-0.178788
Abiraterone	P450 17alpha-hydroxylase-17,20-lyase inhibitor	F. Hormone therapy	Approved	0	0	0.8	0	0.1	0	0	0	0	0.0909091	0.0622305			-0.0909091	-0.0909091	0.709091	-0.0909091	0.00909091	-0.0909091	-0.0909091	-0.0909091	-0.0909091
Tarenflurbil	Gamma-secretase inhibitor	X. Other	Investigational (Ph 3)	0	0	0	0	0.1	0	0	0	0	0.3875	0.0151545			-0.3875	-0.3875	-0.3875	-0.3875	-0.2875	-0.3875	-0.3875	-0.3875	-0.3875
Tepotinib/EMD1214063	c-Met inhibitor	B. Kinase inhibitor	Approved	0.6	0.3	0	1.1	0	0	0	0	0	0.757576	0.163722			-0.157576	-0.457576	-0.757576	0.342424	-0.757576	-0.757576	-0.757576	-0.757576	-0.757576
Lovastatin	HMG-CoA reductase inhibitor	H. Metabolic modifier	approved (non-oncology)	0	1.5	0	1	0	0	0	0	0	0.839394	0.315492			-0.839394	0.660606	-0.839394	0.160606	-0.839394	-0.839394	-0.839394	-0.839394	-0.839394
Pravastatin	HMG CoA reductase inhibitor	H. Metabolic modifier	Approved (non-oncology)	0.3	0	0	1	0	0	0	0	0	0.709091	0.132129			-0.409091	-0.709091	-0.709091	0.290909	-0.709091	-0.709091	-0.709091	-0.709091	-0.709091
Ruxolitinib	JAK1&2 inhibitor	B. Kinase inhibitor	Approved	4	0	0	0.8	0	0	0	0	0	0.246875	1.57265			3.75312	-0.246875	-0.246875	0.553125	-0.246875	-0.246875	-0.246875	-0.246875	-0.246875
Tofacitinib	JAK3, JAK2(V617F) inhibitor	B. Kinase inhibitor	Approved	1	0	0	0.4	0	0	0	0	0	0.2	0.104889			0.8	-0.2	-0.2	0.2	-0.2	-0.2	-0.2	-0.2	-0.2
PF-4800567	CK1epsilon inhibitor	B. Kinase inhibitor	Probe	0.3	0	0	0.1	0	0	0	0	0	0.465625	0.0268751			-0.165625	-0.465625	-0.465625	-0.365625	-0.465625	-0.465625	-0.465625	-0.465625	-0.465625
AZD-1080	GSK3 inhibitor	B. Kinase inhibitor	Investigational (Ph 1)	0.6	0.2	1.6	0	0	0	0	0	0	0.245161	0.257824			0.354839	-0.0451613	1.35484	-0.245161	-0.245161	-0.245161	-0.245161	-0.245161	-0.245161
Goserelin	Gonadotropin releasing hormone superagonist	F. Hormone therapy	Approved	0	0	0.7	0	0	0	0	0	0	0.269697	0.0520784			-0.269697	-0.269697	0.430303	-0.269697	-0.269697	-0.269697	-0.269697	-0.269697	-0.269697
Galunisertib	TGF-B/Smad inhibitor	B. Kinase inhibitor	Investigational (Ph 2)	0	0	0.4	0	0	0	0	0	0	0.08125	0.0159379			-0.08125	-0.08125	0.31875	-0.08125	-0.08125	-0.08125	-0.08125	-0.08125	-0.08125
PS-1145	IKK-2 inhibitor	B. Kinase inhibitor	Probe	0	0.1	0.1	0	0	0	0	0	0	0.218182	0.00556841			-0.218182	-0.118182	-0.118182	-0.218182	-0.218182	-0.218182	-0.218182	-0.218182	-0.218182
Plerixafor	CXCR4 antagonist	X. Other	Approved	0	1.9	0	0	0	0	0	0	0	0.0909091	0.357988			-0.0909091	1.80909	-0.0909091	-0.0909091	-0.0909091	-0.0909091	-0.0909091	-0.0909091	-0.0909091
Cilengitide	alphaVbeta3 integrin inhibitor	X. Other	Investigational (Ph 3)	0	0.4	0	0	0	0	0	0	0	0.0586207	0.0158226			-0.0586207	0.341379	-0.0586207	-0.0586207	-0.0586207	-0.0586207	-0.0586207	-0.0586207	-0.0586207
Pomalidomide	Immunomodulatory agent, anti-angiogenic	D. Immunomodulatory	Approved	2.6	0	0	0	0	0	0	0	0	0.103125	0.671105			2.49688	-0.103125	-0.103125	-0.103125	-0.103125	-0.103125	-0.103125	-0.103125	-0.103125
Decitabine	Nucleoside analog DNA methyl transferase inhibitor	E. Differentiating/ epigenetic modifier	Approved	2.3	0	0	0	0	0	0	0	0	0.522581	0.529599			1.77742	-0.522581	-0.522581	-0.522581	-0.522581	-0.522581	-0.522581	-0.522581	-0.522581
Pemetrexed	Dihydrofolate reductase inhibitor	H. Metabolic modifier	Approved	2.3	0	0	0	0	0	0	0	0	0.196875	0.522813			2.10312	-0.196875	-0.196875	-0.196875	-0.196875	-0.196875	-0.196875	-0.196875	-0.196875
Valproic acid	HDAC inhibitor	E. Differentiating/ epigenetic modifier	Approved	2.2	0	0	0	0	0	0	0	0	0.236364	0.478031			1.96364	-0.236364	-0.236364	-0.236364	-0.236364	-0.236364	-0.236364	-0.236364	-0.236364
Talmapimod	p38MAPK alpha selective inhibitor	B. Kinase inhibitor	Investigational (Ph 2)	1.6	0	0	0	0	0	0	0	0	0.187879	0.25285			1.41212	-0.187879	-0.187879	-0.187879	-0.187879	-0.187879	-0.187879	-0.187879	-0.187879
WEHI-539	Bcl-XL inhibitor	G. Apoptotic modulator	Probe	1.2	0	0	0	0	0	0	0	0	0.303125	0.145105			0.896875	-0.303125	-0.303125	-0.303125	-0.303125	-0.303125	-0.303125	-0.303125	-0.303125
Venetoclax	Bcl-2-selective inhibitor	G. Apoptotic modulator	Approved	1.1	0	0	0	0	0	0	0	0	0.069697	0.119782			1.0303	-0.069697	-0.069697	-0.069697	-0.069697	-0.069697	-0.069697	-0.069697	-0.069697
Baricitinib	JAK inhibitor	B. Kinase inhibitor	Approved	0.4	0	0	0	0	0	0	0	0	0.090625	0.0160157			0.309375	-0.090625	-0.090625	-0.090625	-0.090625	-0.090625	-0.090625	-0.090625	-0.090625
Aminoglutethimide	Anti-steroid, aromatase inhibitor	F. Hormone therapy	Approved	0.3	0	0	0	0	0	0	0	0	0.609375	0.0420713			-0.309375	-0.609375	-0.609375	-0.609375	-0.609375	-0.609375	-0.609375	-0.609375	-0.609375
Brivanib	VEGFR inhibitor	B. Kinase inhibitor	Investigational (Ph 3)	0.2	0	0	0	0	0	0	0	0	0.015625	0.00395497			0.184375	-0.015625	-0.015625	-0.015625	-0.015625	-0.015625	-0.015625	-0.015625	-0.015625
Tacrolimus	Binds FKBP12, causes inhibition of calcineurin	C. Rapalog	Approved	0.1	0	0	0	0	0	0	0	0	0.548485	0.0298647			-0.448485	-0.548485	-0.548485	-0.548485	-0.548485	-0.548485	-0.548485	-0.548485	-0.548485
Anastrozole	Aromatase inhibitor	F. Hormone therapy	Approved	0	0	0	0	0	0	0	0	0	0.00625	3.90625e-06			-0.00625	-0.00625	-0.00625	-0.00625	-0.00625	-0.00625	-0.00625	-0.00625	-0.00625
APR-246/Eprenetapopt	p53 activator, thioredoxin reductase 1 inhibitor	G. Apoptotic modulator	Investigational (Ph 1)	0	0	0	0	0	0	0	0	0	0.940625	0.0884775			-0.940625	-0.940625	-0.940625	-0.940625	-0.940625	-0.940625	-0.940625	-0.940625	-0.940625
Arsenic(III) oxide	Thioredoxin reductase inhibitor; cytotoxic chemotherapeutic	E. Differentiating/ epigenetic modifier	Approved	0	0	0	0	0	0	0	0	0	0.00909091	8.26446e-06			-0.00909091	-0.00909091	-0.00909091	-0.00909091	-0.00909091	-0.00909091	-0.00909091	-0.00909091	-0.00909091
Bimatoprost	Prostaglandin analog	D. Immunomodulatory	Approved	0	0	0	0	0	0	0	0	0	0.115152	0.00132599			-0.115152	-0.115152	-0.115152	-0.115152	-0.115152	-0.115152	-0.115152	-0.115152	-0.115152
Birinapant	IAPs, SMAC mimetic	G. Apoptotic modulator	Investigational (Ph 2)	0	0	0	0	0	0	0	0	0	0.348485	0.0121442			-0.348485	-0.348485	-0.348485	-0.348485	-0.348485	-0.348485	-0.348485	-0.348485	-0.348485
Capmatinib/NVP-INC280	MET inhibitor	B. Kinase inhibitor	Approved	0	0	0	0	0	0	0	0	0	0.109091	0.00119008			-0.109091	-0.109091	-0.109091	-0.109091	-0.109091	-0.109091	-0.109091	-0.109091	-0.109091
Celecoxib	Selective COX-2 inhibitor	J. NSAID	Approved	0	0	0	0	0	0	0	0	0	0.06875	0.000472656			-0.06875	-0.06875	-0.06875	-0.06875	-0.06875	-0.06875	-0.06875	-0.06875	-0.06875
Deferoxamine	Iron chelator	X. Other	Approved (non-oncology)	0	0	0	0	0	0	0	0	0	0.278125	0.00773535			-0.278125	-0.278125	-0.278125	-0.278125	-0.278125	-0.278125	-0.278125	-0.278125	-0.278125
Encorafenib	B-RAF(V600E)	B. Kinase inhibitor	Approved	0	0	0	0	0	0	0	0	0	0.0272727	7.43802e-05			-0.0272727	-0.0272727	-0.0272727	-0.0272727	-0.0272727	-0.0272727	-0.0272727	-0.0272727	-0.0272727
Enzalutamide	AR antagonist	F. Hormone therapy	Approved	0	0	0	0	0	0	0	0	0	0.0969697	0.000940312			-0.0969697	-0.0969697	-0.0969697	-0.0969697	-0.0969697	-0.0969697	-0.0969697	-0.0969697	-0.0969697
Flutamide	Nonsteroidal antiandrogen	F. Hormone therapy	Approved	0	0	0	0	0	0	0	0	0	0.251515	0.00632599			-0.251515	-0.251515	-0.251515	-0.251515	-0.251515	-0.251515	-0.251515	-0.251515	-0.251515
GSK2801	BAZ2B/A bromodomain inhibitor	E. Differentiating/ epigenetic modifier	Probe	0	0	0	0	0	0	0	0	0	0.124242	0.00154362			-0.124242	-0.124242	-0.124242	-0.124242	-0.124242	-0.124242	-0.124242	-0.124242	-0.124242
Hydroxyfasudil	ROCK, PKA, PKG, PRK inhibitor	B. Kinase inhibitor	Active metabolite of approved drug	0	0	0	0	0	0	0	0	0	0.25625	0.00656641			-0.25625	-0.25625	-0.25625	-0.25625	-0.25625	-0.25625	-0.25625	-0.25625	-0.25625
Megestrol acetate	Progestogen	F. Hormone therapy	Approved	0	0	0	0	0	0	0	0	0	0.142424	0.00202847			-0.142424	-0.142424	-0.142424	-0.142424	-0.142424	-0.142424	-0.142424	-0.142424	-0.142424
Orteronel	CYP17A1, androgen synth inhib.	F. Hormone therapy	Investigational (Ph 3)	0	0	0	0	0	0	0	0	0	0.0645161	0.000416233			-0.0645161	-0.0645161	-0.0645161	-0.0645161	-0.0645161	-0.0645161	-0.0645161	-0.0645161	-0.0645161
Tazemetostat	EZH2 inhibitor	E. Differentiating/ epigenetic modifier	Approved	0	0	0	0	0	0	0	0	0	0.0030303	9.18274e-07			-0.0030303	-0.0030303	-0.0030303	-0.0030303	-0.0030303	-0.0030303	-0.0030303	-0.0030303	-0.0030303
Tideglusib	GSK3 inhibitor	B. Kinase inhibitor	Investigational (Ph 2)	0	0	0	0	0	0	0	0	0	0.0606061	0.000367309			-0.0606061	-0.0606061	-0.0606061	-0.0606061	-0.0606061	-0.0606061	-0.0606061	-0.0606061	-0.0606061
UNC1215	L3MBTL3 inhibitor	E. Differentiating/ epigenetic modifier	Probe	0	0	0	0	0	0	0	0	0	0.23871	0.00569823			-0.23871	-0.23871	-0.23871	-0.23871	-0.23871	-0.23871	-0.23871	-0.23871	-0.23871
URB597	FAAH inhibitor	H. Metabolic modifier	Investigational (Ph 1)	0	0	0	0	0	0	0	0	0	1.30625	0.170629			-1.30625	-1.30625	-1.30625	-1.30625	-1.30625	-1.30625	-1.30625	-1.30625	-1.30625
