# Supplementary material for: Drug resistant glioblastoma stem cells exhibit enriched stemness signatures and share extracellular matrix overexpression
Source: BMC Cancer. 2025 Oct 27;25:1655. doi: 10.1186/s12885-025-15163-z (PMC12560458; doi:10.1186/s12885-025-15163-z)
Supplement: Supplementary file 9 — Additional file 9. Annotation of somatic variants. Summary of detected mutations in all GSC cultures, including the affected gene, predicted consequence at the transcript and protein level, variant class, clinical tier, and the corresponding genomic change (GRCh38 coordinates). All variants identified are classified as Tier III, indicating variants of uncertain clinical significance. [file 12885_2025_15163_MOESM9_ESM.xlsx]

## Sheet: Sheet1
	GENE	CONSEQUENCE	PROTEIN_CHANGE	VARIANT_CLASS	TIER	GENOMIC_CHANGE
T0965	TSG101	missense_variant	p.Arg364Cys	SNV	TIER 3	11:g.18480629G>A
	CSF1R	missense_variant	p.Arg144His	SNV	TIER 3	5:g.150080213C>T
	ING4	missense_variant, splice_region_variant	p.Ser13Gly	SNV	TIER 3	12:g.6663065T>C
	KDM3A	missense_variant	p.Glu1144Lys	SNV	TIER 3	2:g.86489434G>A
	NF1	frameshift_variant	p.Asn2329ThrfsTer13	insertion	TIER 3	17:g.31340568A>ACTGGGCG
	NF1	frameshift_variant	p.Asn2329LysfsTer42	insertion	TIER 3	17:g.31340569A>AGAGCGGCGCCGCTGGAGCCGAGGGGGGCGCCGAGCGCAGATCTGGAGCAGCAGAGCCACGGCGCAGCTGGGGCC
	PABPC1	missense_variant	p.Tyr408Phe	SNV	TIER 3	8:g.100709481T>A
	EP300	stop_gained	p.Tyr1467Ter	SNV	TIER 3	22:g.41170520C>A
T1459	TP53	stop_gained	p.Ser183Ter	SNV	TIER 3	17:g.7675064G>C
	TNFAIP3	missense_variant	p.Thr155Met	SNV	TIER 3	6:g.137875013C>T
	MSI2	missense_variant	p.Thr147Ala	SNV	TIER 3	17:g.57529709A>G
	TP53BP1	missense_variant	p.Arg1454Gln	SNV	TIER 3	15:g.43420625C>T
	GRHL2	missense_variant	p.Ser585Arg	SNV	TIER 3	8:g.101664510C>A
	PABPC1	missense_variant	p.Tyr408Phe	SNV	TIER 3	8:g.100709481T>A
	KDM6A	stop_gained	p.Ser1098Ter	SNV	TIER 3	X:g.45079344C>A
T1506	KIF14	missense_variant	p.His256Leu	SNV	TIER 3	1:g.200617957T>A
	TNFAIP8L2	missense_variant	p.Arg53Gln	SNV	TIER 3	1:g.151158855G>A
	RASSF2	missense_variant	p.Arg67His	SNV	TIER 3	20:g.4795902C>T
	ERBB3	missense_variant	p.Pro1145Leu	SNV	TIER 3	12:g.56101293C>T
	KDM6B	stop_gained, frameshift_variant	p.Tyr425Ter	insertion	TIER 3	17:g.7847561T>TA
	FLI1	missense_variant	p.Ser377Phe	SNV	TIER 3	11:g.128810759C>T
	TFPI2	missense_variant	p.Asp84Asn	SNV	TIER 3	7:g.93890158C>T
	PABPC1	missense_variant	p.Tyr408Phe	SNV	TIER 3	8:g.100709481T>A
	MSI2	splice_acceptor_variant, splice_polypyrimidine_tract_variant	-	deletion	TIER 3	17:g.57262145TCCCAGA>T
T1516	EGFR	missense_variant	p.Leu62Arg	SNV	TIER 3	7:g.55142382T>G
	SPRY4	missense_variant	p.Arg68Gln	SNV	TIER 3	5:g.142314906C>T
	PIK3R1	frameshift_variant	p.Pro194ThrfsTer12	insertion	TIER 3	5:g.68279677T>TA
	SOX6	missense_variant	p.Glu182Gly	SNV	TIER 3	11:g.16186946T>C
	SETD2	missense_variant	p.Ser863Tyr	SNV	TIER 3	3:g.47122048G>T
	TET2	missense_variant	p.Ala1505Thr	SNV	TIER 3	4:g.105272894G>A
T1456	TP53	frameshift_variant	p.Asn29LysfsTer14	insertion	TIER 3	17:g.7676391G>GT
	ESRP1	missense_variant	p.Asp222Ala	SNV	TIER 3	8:g.94664717A>C
	PABPC1	missense_variant	p.Tyr408Phe	SNV	TIER 3	8:g.100709481T>A
T1461	DGCR8	missense_variant	p.Ser478Cys	SNV	TIER 3	22:g.20091561C>G
	SEMA3B	missense_variant	p.Arg403Gly	SNV	TIER 3	3:g.50274432C>G
	PABPC1	missense_variant	p.Tyr408Phe	SNV	TIER 3	8:g.100709481T>A
T1505	RB1	missense_variant, splice_region_variant	p.Ser350Asn	SNV	TIER 3	13:g.48367603G>A
	LACTB	missense_variant	p.Lys379Glu	SNV	TIER 3	15:g.63141296A>G
	EP300	missense_variant	p.Pro2367Leu	SNV	TIER 3	22:g.41178811C>T
	PDGFB	missense_variant	p.Pro219Leu	SNV	TIER 3	22:g.39225793G>A
	KMT2D	missense_variant	p.Pro710Arg	SNV	TIER 3	12:g.49051554G>C
	SYK	missense_variant	p.Val213Met	SNV	TIER 3	9:g.90862264G>A
	SYK	missense_variant	p.Val213Ala	SNV	TIER 3	9:g.90862265T>C
	PABPC1	missense_variant	p.Tyr408Phe	SNV	TIER 3	8:g.100709481T>A
	RP1	missense_variant	p.Pro5Thr	SNV	TIER 3	8:g.54620979C>A
T1561	RBM10	missense_variant	p.Tyr694Cys	SNV	TIER 3	X:g.47185185A>G
	ERRFI1	missense_variant	p.His21Arg	SNV	TIER 3	1:g.8015558T>C
	TP53	missense_variant	p.His179Tyr	SNV	TIER 3	17:g.7675077G>A
	ROS1	missense_variant	p.Arg2066Trp	SNV	TIER 3	6:g.117311039G>A
	LRP1B	missense_variant	p.Lys1419Glu	SNV	TIER 3	2:g.140868178T>C
	PHGDH	missense_variant	p.Asp241Val	SNV	TIER 3	1:g.119735373A>T
	EPHB4	missense_variant	p.Asn160Asp	SNV	TIER 3	7:g.100822601T>C
	EZH2	missense_variant	p.Pro370Thr	SNV	TIER 3	7:g.148818009G>T
	PABPC1	missense_variant	p.Tyr408Phe	SNV	TIER 3	8:g.100709481T>A
	PLXNB1	missense_variant	p.Val1757Leu	SNV	TIER 3	3:g.48411015C>A
	SIRT5	stop_gained	p.Glu277Ter	SNV	TIER 3	6:g.13600921G>T
	TRIM3	missense_variant	p.Gly368Ser	SNV	TIER 3	11:g.6456624C>T
