# Supplementary material for: Drug resistant glioblastoma stem cells exhibit enriched stemness signatures and share extracellular matrix overexpression
Source: BMC Cancer. 2025 Oct 27;25:1655. doi: 10.1186/s12885-025-15163-z (PMC12560458; doi:10.1186/s12885-025-15163-z)
Supplement: Supplementary file 10 — Additional file 10. Differentially expressed genes. Complete list of the differentially expressed genes between the drug-resistant and drug-sensitive GSC cultures. [file 12885_2025_15163_MOESM10_ESM.xlsx]

## Sheet: Sheet1
Gene_ID	baseMean	log2FoldChange	lfcSE	stat	pvalue	padj
MICB	127.49	-5.2599	0.547139	-9.61346	7.01514e-22	1.29387e-17
ANXA11	682.944	-1.70431	0.225581	-7.55521	4.18177e-14	3.85643e-10
MLPH	96.3304	-23.7457	3.22627	-7.36011	1.83759e-13	1.12975e-09
VRK2	123.781	-9.71818	1.37099	-7.08846	1.35608e-12	6.25291e-09
TRDJ1	44.5908	-22.2772	3.22668	-6.90408	5.05311e-12	1.86399e-08
MMP9	269.61	9.70651	1.43154	6.78044	1.19806e-11	3.68285e-08
MIR9-3HG	225.048	4.9449	0.760493	6.50223	7.91382e-11	2.08518e-07
PTGER4	40.3079	-20.6963	3.22676	-6.41396	1.41785e-10	3.26886e-07
PAX8-AS1	196.552	-7.64988	1.21325	-6.30528	2.87674e-10	5.89541e-07
KDR	760.689	-11.6139	1.855	-6.26085	3.82879e-10	7.06182e-07
TRIM38	168.38	-4.06697	0.674863	-6.02636	1.6769e-09	2.8117e-06
SLC8A3	48.025	9.65965	1.6615	5.81379	6.10723e-09	9.38681e-06
MIB2	818.232	-1.22315	0.214209	-5.71009	1.12917e-08	1.60203e-05
FXYD5	165.204	-6.57228	1.15625	-5.68415	1.31469e-08	1.73201e-05
FABP5	253.568	-7.91349	1.40066	-5.64982	1.60612e-08	1.85146e-05
XAF1	216.649	-7.10558	1.25662	-5.65452	1.56282e-08	1.85146e-05
PAX8	49.2787	-6.33462	1.15344	-5.49194	3.97536e-08	4.31303e-05
INAVA	319.646	2.23412	0.409128	5.46068	4.74309e-08	4.86009e-05
LOXL1	1437.3	-6.24178	1.14839	-5.43523	5.47271e-08	5.2169e-05
LRRN4CL	177.195	-5.70252	1.05041	-5.42882	5.67266e-08	5.2169e-05
ECM1	786.185	-5.07858	0.936904	-5.4206	5.93987e-08	5.2169e-05
CADPS2	165.087	-5.25579	0.975859	-5.38581	7.21194e-08	6.04623e-05
SRGAP3	643.809	2.22434	0.414411	5.36747	7.98474e-08	6.40307e-05
AC131097.3	48.253	4.12405	0.772446	5.33896	9.34822e-08	6.69662e-05
AC105383.1	18.6464	4.4049	0.825323	5.33719	9.44003e-08	6.69662e-05
ZNF469	174.786	4.9981	0.934269	5.34975	8.80754e-08	6.69662e-05
CALHM2	211.208	-4.42449	0.845289	-5.23429	1.65618e-07	0.000113135
PERP	422.25	-5.013	0.961528	-5.21357	1.85239e-07	0.00012202
BCAT2	694.65	-2.33077	0.4489	-5.19219	2.07836e-07	0.000127778
STIM2	1842.97	1.55362	0.299188	5.19278	2.0718e-07	0.000127778
KCNJ9	111.599	4.25966	0.822964	5.176	2.26696e-07	0.000134877
MGP	371.144	-4.62419	0.896928	-5.15559	2.52834e-07	0.000145727
COL8A2	100.598	-4.67345	0.917278	-5.09491	3.48907e-07	0.000189272
GEM	443.867	-2.84397	0.557962	-5.09706	3.44969e-07	0.000189272
PROCR	86.2792	-5.26226	1.03954	-5.06212	4.14612e-07	0.000218489
HSPB6	673.799	-6.49089	1.28436	-5.0538	4.33113e-07	0.000221898
THNSL2	99.2161	-8.67407	1.7433	-4.97566	6.50249e-07	0.000323874
TMEM171	17.1363	-6.87519	1.38456	-4.96562	6.84835e-07	0.000323874
MAP3K6	487.419	-2.14482	0.431867	-4.96637	6.82165e-07	0.000323874
NBEA	1279.56	1.68795	0.340815	4.95267	7.32021e-07	0.000329302
ST8SIA3	171.079	7.05992	1.42516	4.95376	7.2794e-07	0.000329302
NBPF8	318.924	-1.23116	0.249639	-4.93176	8.14915e-07	0.000357864
RAB32	283.495	-5.35462	1.09058	-4.90988	9.11339e-07	0.000383113
GDF15	667.977	-4.27842	0.871491	-4.90931	9.13954e-07	0.000383113
WLS	6187.28	1.2288	0.252746	4.86182	1.16313e-06	0.000476728
COL25A1	143.756	-9.20935	1.89898	-4.84963	1.23689e-06	0.00049594
AC018647.1	33.071	2.42677	0.505738	4.79848	1.59872e-06	0.000627378
TUSC1	163.806	-4.87337	1.02168	-4.76994	1.84282e-06	0.000708103
KIF13B	1412.31	-1.5006	0.315785	-4.75197	2.01441e-06	0.000758242
MMD2	20.2128	5.82872	1.25309	4.65147	3.29574e-06	0.00121573
EHD2	1827.51	-1.44087	0.311511	-4.62543	3.7382e-06	0.00135191
DYNC1I1	118.78	-7.28219	1.57767	-4.6158	3.91589e-06	0.00138894
LUM	36.4833	-7.95504	1.73696	-4.57986	4.65285e-06	0.00156031
CARD19	631.772	-1.46012	0.318751	-4.58075	4.6331e-06	0.00156031
GAL3ST4	895.792	1.74858	0.38146	4.58392	4.56348e-06	0.00156031
ZNF503	276.527	-2.86791	0.627075	-4.57347	4.79722e-06	0.00158
CHPF	7577.1	-1.8455	0.404778	-4.55928	5.13287e-06	0.00166089
P2RX4	340.57	-1.77908	0.392925	-4.52778	5.96064e-06	0.00189548
TEK	33.3932	-5.78909	1.28323	-4.51134	6.44197e-06	0.00201382
ELF4	326.286	-2.9897	0.663821	-4.50378	6.67554e-06	0.00205206
GOLGA2	1956.01	-0.814827	0.181108	-4.49913	6.82315e-06	0.00206305
NOS2	1607.25	-5.69325	1.27056	-4.4809	7.43292e-06	0.00221117
RPS18P12	57.2549	-1.53443	0.342883	-4.4751	7.63768e-06	0.00223602
LINC01416	11.1566	2.58146	0.577303	4.47158	7.7644e-06	0.0022376
ADAMTSL5	16.3743	-4.22184	0.950816	-4.44023	8.98626e-06	0.00252829
IFITM2	293.389	-3.55359	0.80058	-4.43878	9.04722e-06	0.00252829
RRAS	238.839	-2.89896	0.655111	-4.42515	9.63763e-06	0.00257618
ZNF268	669.843	0.773718	0.174603	4.4313	9.36673e-06	0.00257618
LRRC4	729.469	3.10531	0.701668	4.42562	9.61657e-06	0.00257618
FABP5P7	48.3559	-8.36177	1.89806	-4.40544	1.0557e-05	0.00278161
DCN	37.2612	-7.25986	1.65055	-4.39846	1.09023e-05	0.00283215
ST8SIA2	149.23	-4.47966	1.02244	-4.38133	1.17958e-05	0.00298029
ITPR3	696.408	-3.06163	0.698711	-4.38182	1.17691e-05	0.00298029
TRDC	1247.82	-8.68462	1.98558	-4.37384	1.2208e-05	0.00304275
MET	585.392	-7.19131	1.65236	-4.35216	1.34804e-05	0.00322899
WDR45	243.985	-1.171	0.268884	-4.35502	1.33052e-05	0.00322899
PPARGC1A	553.935	1.82163	0.418307	4.35478	1.33202e-05	0.00322899
SSC5D	294.172	-5.4389	1.25391	-4.33757	1.44068e-05	0.00337915
THAP12	1105.48	0.786332	0.181327	4.33655	1.44737e-05	0.00337915
MAN1A1	262.996	-6.98296	1.61411	-4.3262	1.51705e-05	0.00345437
MIS18BP1	531.07	1.67443	0.386824	4.32865	1.50026e-05	0.00345437
COL13A1	81.7832	-8.39552	1.94432	-4.31796	1.57474e-05	0.00354202
AHNAK2	1206.8	-4.55135	1.05762	-4.30339	1.68203e-05	0.00373775
TMBIM1	1160.35	-2.39738	0.559753	-4.28292	1.84459e-05	0.00405019
NOV	785.371	-3.95003	0.92464	-4.27197	1.93758e-05	0.00420432
PPM1H	95.539	-3.93407	0.922263	-4.26567	1.99306e-05	0.00427441
NAA15	1526.37	0.846207	0.199106	4.25003	2.13738e-05	0.00453124
STAT5A	100.656	-4.02322	0.947783	-4.24487	2.18719e-05	0.00458414
FAM129A	1469.7	-3.49921	0.825649	-4.23813	2.25393e-05	0.00467096
PLAGL1	30.2576	-6.25	1.47927	-4.22507	2.38866e-05	0.00472271
TAX1BP3	22.379	-2.28744	0.540947	-4.22858	2.3517e-05	0.00472271
EPDR1	999.695	-1.72627	0.408934	-4.2214	2.42789e-05	0.00472271
ZNF107	846.868	1.59805	0.378598	4.22097	2.43254e-05	0.00472271
FREM2	7490.14	1.70339	0.403353	4.22307	2.40993e-05	0.00472271
ENSG00000285769.4	10.6692	4.04705	0.957041	4.22871	2.35038e-05	0.00472271
SHISAL1	178.037	4.40477	1.04498	4.21516	2.49598e-05	0.0047954
MFAP2	74.4908	-6.47893	1.54627	-4.19004	2.78906e-05	0.00524913
MYH9	5283.13	-1.44025	0.343563	-4.19211	2.76377e-05	0.00524913
PDGFRB	652.616	-2.81961	0.673984	-4.18349	2.87063e-05	0.00530176
ENSG00000287463.1	4.53111	5.59922	1.33851	4.18319	2.87452e-05	0.00530176
CPLX2	6.49892	4.83183	1.15581	4.18045	2.90926e-05	0.00531272
NUPR1	138.671	-4.83059	1.15877	-4.16874	3.06288e-05	0.00543189
JUP	160.621	-3.42316	0.820443	-4.17233	3.01502e-05	0.00543189
MN1	146.663	3.11919	0.74813	4.16932	3.05516e-05	0.00543189
SBSPON	25.0624	-6.68934	1.60666	-4.16351	3.13392e-05	0.00550496
TBC1D9	397.855	-2.79262	0.672197	-4.15446	3.26057e-05	0.0056734
SRPX	2786.74	-2.74019	0.66021	-4.15048	3.31776e-05	0.00571867
RNF139	542.41	0.794948	0.191629	4.14836	3.3486e-05	0.00571867
ZNF827	1093.96	1.35952	0.328158	4.1429	3.42941e-05	0.00580294
GGACT	35.4642	-2.61223	0.630964	-4.14006	3.47209e-05	0.00582175
EMILIN1	1957.51	-4.71046	1.13944	-4.13401	3.56495e-05	0.00582265
ARL10	1913.3	1.3891	0.335848	4.13609	3.53266e-05	0.00582265
PXDNL	20.5248	3.77948	0.914276	4.13385	3.56734e-05	0.00582265
TMPRSS9	7.43656	4.1548	1.00602	4.12994	3.62859e-05	0.00587067
PCDH10	1809.28	4.44529	1.07759	4.12522	3.70381e-05	0.00594027
DUSP23	99.2004	-3.32171	0.806044	-4.12101	3.77221e-05	0.00599782
ISLR	13.6614	-4.49703	1.09275	-4.11532	3.8665e-05	0.00609519
COL3A1	162.983	-6.88267	1.67414	-4.11116	3.93683e-05	0.00610175
KCNK3	11.6407	3.56616	0.867251	4.11203	3.922e-05	0.00610175
HEPH	350	-7.22597	1.75932	-4.10725	4.00402e-05	0.00615418
RHBDF2	71.2528	-4.5015	1.09676	-4.10435	4.05458e-05	0.00618038
TUBA4A	331.371	-4.61853	1.12692	-4.09836	4.16091e-05	0.00618901
PLXND1	1641.94	-1.67495	0.4086	-4.09923	4.14526e-05	0.00618901
TTC9	100.919	2.54056	0.619828	4.09881	4.15279e-05	0.00618901
CELF3	57.0987	3.63364	0.887059	4.09628	4.19845e-05	0.00619489
SH3BGRL3	2340.03	-1.48909	0.363828	-4.09285	4.26109e-05	0.00623742
PARP10	513.638	-2.72594	0.666758	-4.08835	4.34458e-05	0.00630956
RILP	55.0517	-2.36854	0.58165	-4.0721	4.65902e-05	0.00661007
RPS15A	1042.88	-1.03512	0.254	-4.07528	4.59596e-05	0.00661007
SULF2	2302.22	3.24853	0.797722	4.07226	4.65586e-05	0.00661007
TNFRSF25	395.536	-4.42026	1.08857	-4.0606	4.89464e-05	0.00679468
ELL2	115.511	-3.00523	0.73988	-4.06178	4.86993e-05	0.00679468
LINC01351	17.8895	4.89179	1.20477	4.06036	4.89966e-05	0.00679468
ZNF780B	368.83	1.07576	0.265427	4.05295	5.05761e-05	0.00696138
MMP14	13916.2	-3.39142	0.837457	-4.04966	5.12913e-05	0.00699457
NEU4	88.5044	3.71842	0.918498	4.04837	5.15757e-05	0.00699457
KBTBD11	190.213	2.98378	0.737509	4.04575	5.21566e-05	0.00702172
HLA-F	201.833	-5.41004	1.33811	-4.04304	5.27636e-05	0.00704347
SELENBP1	147.988	-5.01863	1.24277	-4.03828	5.38457e-05	0.00704347
NXPH4	167.332	-2.98071	0.737957	-4.03915	5.36464e-05	0.00704347
RPL22L1	591.288	1.97449	0.488768	4.03972	5.35145e-05	0.00704347
PDZD7	22.3297	-2.73244	0.678233	-4.02877	5.60704e-05	0.00728284
EML3	901.171	-1.28649	0.319479	-4.02684	5.65324e-05	0.00729149
TAS1R1	14.1352	-5.11003	1.27072	-4.02137	5.78608e-05	0.00732234
NCAM1	7686.5	1.3965	0.347305	4.02096	5.79626e-05	0.00732234
ENSG00000286330.1	20.2473	3.00806	0.747876	4.02213	5.76742e-05	0.00732234
RABEP2	410.858	-1.18553	0.295419	-4.01305	5.99397e-05	0.00748831
BEX1	778.002	3.42437	0.853433	4.01246	6.00884e-05	0.00748831
CMKLR1	17.7923	3.73378	0.931606	4.0079	6.12623e-05	0.00758337
RPS10P3	56.0809	-1.54003	0.384617	-4.00406	6.22651e-05	0.00765611
IL17RC	71.4834	-2.17685	0.544227	-3.9999	6.33692e-05	0.00774028
THBS3	562.161	-1.43152	0.358049	-3.99811	6.38497e-05	0.00774765
VEZF1	2206.6	0.999916	0.25068	3.98882	6.6403e-05	0.00800482
C9orf135-AS1	22.0509	-6.50092	1.63151	-3.9846	6.75928e-05	0.00809534
ICAM1	198.293	-3.69178	0.927137	-3.98191	6.83627e-05	0.00813472
KCNJ12	27.2378	-6.80138	1.70937	-3.97887	6.92435e-05	0.00818671
MSMP	2635.24	-8.05819	2.02623	-3.97695	6.98062e-05	0.00820067
CAST	2300.1	-1.50171	0.378014	-3.97262	7.10852e-05	0.00829807
RTP5	3.91169	4.4695	1.12881	3.95949	7.51113e-05	0.00871291
SPSB3	399.448	-0.941161	0.239811	-3.9246	8.68744e-05	0.0100144
WNK3	291.025	1.24164	0.316627	3.92145	8.80179e-05	0.0100832
XK	14.3685	-5.15342	1.31529	-3.91807	8.92599e-05	0.0101001
SDHAF4	173.649	-0.959589	0.244897	-3.91834	8.91606e-05	0.0101001
BZW1	3298.35	0.6495	0.166163	3.90881	9.27501e-05	0.010431
CDIPT	1293.2	-0.914137	0.234038	-3.90593	9.38636e-05	0.0104922
CLCF1	115.837	-4.98727	1.27984	-3.89678	9.7479e-05	0.0107659
LINC01170	7.07416	3.04338	0.780705	3.89824	9.68953e-05	0.0107659
PROM1	222.784	1.99973	0.514484	3.88686	0.000101549	0.0111487
ELAVL4	95.4424	5.37006	1.38346	3.88161	0.000103766	0.0113247
ARL2	370.266	-1.1847	0.305563	-3.87709	0.000105713	0.0114692
IGFBP7	662.881	-3.44407	0.889188	-3.87327	0.000107383	0.0115823
LOXL1-AS1	75.0536	-6.57688	1.70124	-3.86593	0.000110667	0.0118671
TSPAN1	16.0329	-3.68374	0.95399	-3.86141	0.000112737	0.0120192
PRDM8	54.6278	-6.44234	1.66999	-3.85771	0.000114456	0.0121324
LINC01105	101.591	3.46388	0.899034	3.85289	0.000116731	0.0123028
PLEKHG5	792.744	-3.49793	0.909357	-3.8466	0.00011977	0.0125514
TNFAIP2	525.195	-6.23398	1.62263	-3.8419	0.000122086	0.0126029
TNFRSF14	153.944	-4.52285	1.17738	-3.84145	0.000122312	0.0126029
DYNLT3	411.716	-1.61564	0.420491	-3.84227	0.000121901	0.0126029
SHC1	2506.3	-1.98272	0.51755	-3.83096	0.000127642	0.013079
LMNA	6474.36	-1.77054	0.462728	-3.82631	0.000130077	0.013255
PLK2	1717.79	-3.15675	0.826243	-3.8206	0.000133126	0.013491
ZBTB7A	796.558	-1.25857	0.330012	-3.8137	0.000136904	0.0137981
MPG	811.776	-1.34354	0.352798	-3.80824	0.000139958	0.0140292
BTBD19	118.809	-2.26869	0.595953	-3.80683	0.000140758	0.0140332
MAMDC2	212.355	-5.20663	1.37106	-3.79751	0.000146155	0.0143968
TBC1D8	262.528	-2.42336	0.637919	-3.79885	0.00014537	0.0143968
RPL5P34	70.3134	-1.52991	0.402978	-3.79651	0.000146747	0.0143968
SERPINF1	104.384	-4.37669	1.15512	-3.78893	0.000151295	0.0146099
MYO1C	1635.68	-1.82519	0.481499	-3.79064	0.000150258	0.0146099
CASP8	183.814	-1.77043	0.467119	-3.79011	0.000150579	0.0146099
CHRNA7	51.2471	-6.93878	1.83339	-3.78468	0.000153907	0.0147847
KCNAB2	358.035	-2.48649	0.657971	-3.77902	0.000157444	0.0150461
EBF1	113.804	-8.23133	2.18231	-3.77185	0.000162042	0.0154057
SOX11	2414.33	1.73221	0.460782	3.75929	0.000170399	0.0161171
LANCL3	58.5883	-5.6265	1.49886	-3.75385	0.000174141	0.016387
LMO3	465.304	-5.74197	1.53034	-3.75209	0.000175364	0.0164183
KCNK6	13.3463	-3.67279	0.979266	-3.75055	0.000176445	0.0164362
TMEM184C	1081.84	1.0667	0.284638	3.74758	0.000178552	0.0165488
TOR4A	134.083	-4.55943	1.21766	-3.74441	0.000180818	0.0166751
MGAT1	1691.05	-0.663605	0.177501	-3.7386	0.000185045	0.0169799
TMEM163	94.1212	3.48279	0.932501	3.73489	0.000187794	0.0171469
DSEL	3537.18	2.09226	0.560617	3.73207	0.00018991	0.0172077
NGFR	2346.18	3.84601	1.03068	3.73152	0.000190326	0.0172077
GPAM	471.607	1.03313	0.278312	3.71214	0.000205513	0.0184901
ADGRA2	347.276	-3.7587	1.01318	-3.70981	0.000207413	0.0185706
KCNC1	224.013	2.50184	0.674884	3.70706	0.000209675	0.0186824
FUCA2	1563.44	-1.12736	0.30483	-3.69834	0.000217016	0.0192434
C6orf15	49.7734	-7.67787	2.07855	-3.69386	0.000220874	0.0193823
ENSG00000288924.1	110.731	-1.83067	0.495666	-3.69335	0.00022132	0.0193823
PLAT	5733.27	1.50483	0.407495	3.69287	0.000221735	0.0193823
DEPDC1	611.662	0.985974	0.267325	3.6883	0.000225757	0.019558
RN7SL68P	5.48961	2.94439	0.798332	3.68818	0.000225866	0.019558
EGR1	3556.04	2.17348	0.589654	3.68602	0.000227788	0.0196323
TNFSF12	213.108	-2.25949	0.613539	-3.68271	0.000230763	0.0196471
PAM	3311.11	-1.78371	0.484558	-3.68111	0.00023222	0.0196471
IPO11	648.13	0.76909	0.20884	3.68268	0.000230792	0.0196471
TMEM178B	1203.31	2.48972	0.676246	3.68168	0.000231707	0.0196471
LINC02454	10.2666	-6.11504	1.66265	-3.67787	0.000235186	0.0197171
DBF4P1	33.5793	1.35437	0.368153	3.67882	0.000234316	0.0197171
ZDHHC22	606.404	3.09333	0.841587	3.67559	0.000237301	0.0198045
ZNF503-AS2	55.5135	-2.27712	0.620858	-3.66769	0.000244751	0.020243
NDEL1	656.747	-0.90126	0.245681	-3.66842	0.000244054	0.020243
FAM213B	765.26	-1.235	0.337268	-3.66177	0.000250478	0.0206242
PLEC	8222.49	-1.21988	0.333323	-3.65975	0.00025246	0.020695
AL138689.2	13.7705	2.62644	0.718227	3.65685	0.000255338	0.0208383
NADK	1295.25	-1.1872	0.324798	-3.65518	0.000257006	0.020882
CABCOCO1	18.4701	-4.5323	1.24201	-3.64916	0.000263098	0.0211555
CKAP2	2360.42	0.957786	0.262517	3.64846	0.000263813	0.0211555
PAG1	1247.4	1.46949	0.402719	3.64892	0.000263345	0.0211555
MAMSTR	33.3775	-1.67068	0.458677	-3.64239	0.000270115	0.0215671
IRAK2	315.174	-1.95926	0.538446	-3.63873	0.000273983	0.0216881
SLC10A3	306.588	-1.74129	0.478418	-3.63969	0.000272966	0.0216881
HLA-B	7814.12	-3.47141	0.954665	-3.63626	0.000276622	0.0218035
DIS3	1287.11	0.932437	0.256557	3.63443	0.000278598	0.0218658
PMEL	69.7839	-4.68301	1.29424	-3.61834	0.000296501	0.0231723
KCNB1	49.8139	2.85073	0.788273	3.61642	0.000298703	0.0232459
ISL2	72.8541	-1.19859	0.331991	-3.6103	0.000305845	0.0237017
PIK3CD	112.406	-3.52448	0.977441	-3.60583	0.000311162	0.0239128
ITGA3	4698.83	-2.75559	0.76402	-3.6067	0.000310121	0.0239128
MAN2B1	1129.37	-1.16564	0.323611	-3.60196	0.000315827	0.0241706
FTL	14465.4	-1.28212	0.356467	-3.59674	0.000322228	0.0245586
PARVB	142.237	-2.81593	0.784065	-3.59146	0.000328833	0.0246545
PMP22	4680.88	-1.82268	0.507407	-3.59214	0.000327972	0.0246545
EIF4EBP1	936.977	-1.36636	0.380241	-3.5934	0.000326392	0.0246545
C22orf23	16.3813	1.57057	0.436923	3.59462	0.00032487	0.0246545
JOSD2	271.446	-1.27835	0.35605	-3.59037	0.000330209	0.0246574
SP100	459.944	-2.81839	0.785958	-3.58593	0.000335882	0.0248909
ZNF724	65.3166	1.73848	0.484824	3.58581	0.000336035	0.0248909
IL17RD	1104.87	1.65323	0.461659	3.58107	0.000342188	0.0252453
DNPH1	458.108	-1.21999	0.341903	-3.56824	0.000359384	0.0264083
ZBTB8B	81.7885	2.01114	0.563925	3.56632	0.000362027	0.0264969
FAM83H	14.3543	-5.87366	1.64913	-3.56166	0.000368512	0.0267592
AC004540.2	185.48	4.19028	1.17639	3.56197	0.000368082	0.0267592
FUT8-AS1	15.9319	2.0757	0.583494	3.55736	0.000374598	0.0270944
GSDMD	407.678	-2.28301	0.642223	-3.55486	0.000378179	0.0272466
PSD4	139.129	-4.3623	1.2296	-3.54774	0.000388555	0.0277772
HLA-C	5852.39	-3.04666	0.858683	-3.54806	0.000388078	0.0277772
VAMP3	1610.09	-1.50114	0.423763	-3.54239	0.000396514	0.0282367
POSTN	13271.1	-5.57916	1.57729	-3.53719	0.000404412	0.0284694
NNMT	110.386	-4.94475	1.39763	-3.53795	0.000403247	0.0284694
ZNF91	569.367	1.08247	0.305876	3.5389	0.000401799	0.0284694
IFITM1	21.2709	-3.34607	0.947511	-3.53143	0.000413324	0.0289861
DKK1	619.191	-6.38648	1.80947	-3.52947	0.000416387	0.0290429
AL035446.1	32.5754	-5.77779	1.63727	-3.52891	0.000417283	0.0290429
CSNK2A3	262.334	1.05897	0.300921	3.51909	0.000433024	0.0300252
USP24	2373.05	0.996053	0.283352	3.51525	0.000439344	0.0303493
ELN	2105.31	-3.49364	0.994391	-3.51334	0.000442503	0.0304162
TPRG1L	427.438	-1.9817	0.564196	-3.51244	0.000444012	0.0304162
LPCAT4	665.949	-1.0622	0.302475	-3.51169	0.00044526	0.0304162
KBTBD8	54.5478	2.05915	0.586794	3.50915	0.000449537	0.0305951
SLC8B1	180.104	-1.56036	0.444837	-3.50771	0.000451988	0.0306488
LINC01411	50.0887	-6.92596	1.98009	-3.4978	0.000469107	0.0315774
RNU6-994P	6.38798	6.75229	1.93019	3.49825	0.000468322	0.0315774
HS3ST5	22.8087	-4.67083	1.33669	-3.49434	0.000475244	0.0318742
GLDN	8.65094	-5.89771	1.68918	-3.49146	0.000480397	0.0319527
SYNPO2	40.4567	-5.67501	1.62672	-3.48862	0.000485516	0.0319527
OPLAH	169.415	-2.95263	0.845895	-3.49054	0.000482038	0.0319527
DECR2	198.632	-1.19275	0.341508	-3.49259	0.00047836	0.0319527
LRRC47	1069.32	-0.90965	0.260737	-3.48876	0.00048527	0.0319527
ZFR	4086.85	0.609367	0.174708	3.48791	0.000486809	0.0319527
HTRA1	4190.34	-1.43316	0.411024	-3.4868	0.000488828	0.0319714
ACP5	27.6022	-4.19072	1.20444	-3.47939	0.000502564	0.0327537
LAMB3	368.118	-3.43231	0.987357	-3.47626	0.00050845	0.0327897
CPQ	455.511	-2.01979	0.580834	-3.4774	0.0005063	0.0327897
AC003991.1	6.41908	2.94322	0.846575	3.47661	0.000507787	0.0327897
S100A6	10197.1	-3.10846	0.896152	-3.46868	0.000523027	0.0336122
MICALL2	1574.74	-1.73336	0.500085	-3.46613	0.000528008	0.0338145
MLXIPL	46.4284	-4.78158	1.37995	-3.46503	0.000530166	0.0338352
HMMR	611.988	1.0206	0.294755	3.46255	0.000535085	0.0340314
PRKCD	252.376	-2.07207	0.599463	-3.45655	0.000547147	0.034679
ROBO4	26.4777	-6.00914	1.74028	-3.45298	0.000554439	0.0350208
TWIST2	45.0193	-4.04632	1.17256	-3.45085	0.000558824	0.0350576
ALG11	177.624	1.37491	0.398416	3.45095	0.000558624	0.0350576
EPHA4	514.701	2.33411	0.676677	3.44937	0.000561897	0.035131
RERE	2319.83	-0.916898	0.265978	-3.44727	0.000566288	0.0352859
ENSG00000287578.1	6.23092	6.07226	1.76339	3.44351	0.000574214	0.0356593
AGTR1	34.6858	-4.29302	1.24769	-3.44077	0.000580065	0.0359017
CCHCR1	649.977	-1.03681	0.301599	-3.43769	0.000586695	0.0361906
ABLIM3	100.118	-4.68192	1.3625	-3.43627	0.000589792	0.0362604
EFNA5	61.622	-6.62634	1.92977	-3.43374	0.000595305	0.0364778
HOXA11	36.1363	-3.55353	1.03541	-3.43201	0.000599119	0.0365899
EPHX4	11.3921	-3.50842	1.0233	-3.42854	0.000606846	0.0369395
ANKRD35	141.997	-4.40463	1.28512	-3.42741	0.000609363	0.0369707
AJM1	249.21	-1.46036	0.426903	-3.42083	0.000624305	0.0377531
PTPRZ1	82847.3	1.60243	0.46878	3.41831	0.000630114	0.0379798
STX3	339.077	-2.64838	0.776999	-3.40848	0.00065327	0.0392473
PNPLA2	957.077	-1.14145	0.335192	-3.40537	0.000660756	0.0394401
WEE1	1240.31	0.789717	0.231869	3.40587	0.00065953	0.0394401
OCEL1	153.602	-1.43539	0.421902	-3.40218	0.000668494	0.0397732
ST3GAL4	781.255	-1.52508	0.448397	-3.40118	0.000670966	0.039792
HAVCR2	44.543	-4.58338	1.34801	-3.40012	0.00067357	0.0398183
PSORS1C1	59.8233	-4.44114	1.30843	-3.39424	0.000688189	0.0402757
FGL2	35.8491	-4.17758	1.23055	-3.3949	0.000686542	0.0402757
TNXB	204.504	-4.06773	1.19903	-3.39251	0.000692562	0.0402757
ARRDC2	175.68	-2.08213	0.613793	-3.39223	0.000693252	0.0402757
FAAP20	839.31	-1.38881	0.409443	-3.39194	0.000694	0.0402757
NR1H2	1109.19	-0.884611	0.260811	-3.39178	0.000694409	0.0402757
PLP2	728.919	-1.66046	0.490163	-3.38756	0.000705182	0.0407724
CTSS	72.4568	-2.9657	0.87613	-3.385	0.000711772	0.0410247
ULBP2	87.8898	-2.72623	0.805828	-3.38315	0.000716602	0.0411735
COMTD1	49.671	-2.08168	0.615463	-3.3823	0.000718817	0.0411735
AC106791.1	12.526	-5.68267	1.68364	-3.37523	0.000737536	0.0419849
PLA2R1	52.9435	-4.87514	1.4442	-3.37567	0.000736353	0.0419849
EMP3	2187.65	-1.36552	0.405048	-3.37127	0.000748236	0.042463
MPZL2	24.7654	-4.46795	1.32668	-3.36776	0.000757802	0.0426672
AC108673.3	12.7066	-3.57348	1.06172	-3.36575	0.000763349	0.0426672
SIPA1	461.791	-1.3826	0.410605	-3.36724	0.000759256	0.0426672
RPS6KA4	501.407	-1.16503	0.346143	-3.36573	0.000763401	0.0426672
ESCO2	592.823	1.15143	0.342045	3.36632	0.000761775	0.0426672
IGFBP6	58.012	-3.12513	0.929105	-3.36359	0.000769358	0.0427411
H6PD	1436.65	-1.58212	0.470256	-3.36438	0.000767158	0.0427411
AC022150.4	115.672	1.91279	0.568989	3.36173	0.000774552	0.0429004
CGNL1	467.293	-3.23535	0.963337	-3.35849	0.000783708	0.0429231
FSTL1	4849.51	-2.24949	0.669486	-3.36003	0.000779349	0.0429231
ST3GAL1	754.202	-1.73773	0.517444	-3.35829	0.00078427	0.0429231
FAM133B	397.586	0.629187	0.187274	3.35972	0.000780218	0.0429231
ENSG00000287151.1	112	2.19331	0.653413	3.3567	0.000788777	0.043042
HCP5	82.9149	-6.13293	1.82805	-3.3549	0.00079395	0.0430695
SALL2	1982.99	1.53058	0.456168	3.35531	0.000792775	0.0430695
AC007405.2	40.1425	2.60794	0.778306	3.35078	0.000805831	0.0435858
GSTCD	410.381	0.916975	0.274041	3.34612	0.000819512	0.0440673
MYT1	293.954	3.4934	1.04399	3.34621	0.00081925	0.0440673
PTPN14	1373.8	-2.18995	0.654773	-3.34459	0.000824037	0.0441818
ERO1B	127.787	-1.60465	0.480037	-3.34276	0.000829495	0.0443455
ARHGAP19-SLIT1	10.0191	3.38643	1.01338	3.34171	0.000832641	0.044385
NID1	3826.17	-2.2637	0.678821	-3.33475	0.000853767	0.0446873
SLC47A1	629.674	-1.73858	0.521322	-3.33494	0.00085318	0.0446873
RNF113A	201.405	-0.747167	0.224088	-3.33426	0.000855271	0.0446873
BSN	168.046	1.79281	0.537118	3.33784	0.000844337	0.0446873
AC021739.2	78.4097	2.56718	0.76978	3.33496	0.000853124	0.0446873
MKRN3-AS1	5.19016	2.97823	0.892519	3.33688	0.000847237	0.0446873
CXXC4	256.031	4.08467	1.22443	3.33596	0.000850049	0.0446873
OAS2	427.283	-4.35502	1.30844	-3.3284	0.00087345	0.0455082
CITED2	485.334	-1.90891	0.574189	-3.32454	0.00088564	0.0460133
PAX3	182.176	-4.91925	1.48094	-3.32172	0.00089465	0.0462211
ZNF736	679.84	0.903718	0.272027	3.32216	0.00089324	0.0462211
CISD3	286.845	-0.995264	0.299708	-3.32078	0.000897678	0.046248
BMP2	105.769	-3.60668	1.08661	-3.3192	0.000902767	0.0463806
PCMTD2	2419.63	1.53877	0.463773	3.31793	0.000906859	0.0464614
ELOVL7	20.964	-4.28143	1.29095	-3.31649	0.000911556	0.0465277
METTL11B	4.72016	5.71157	1.72244	3.31599	0.000913198	0.0465277
RNF219	536.869	1.01426	0.305976	3.31484	0.000916962	0.0465908
STEAP1	69.4266	-4.64597	1.4054	-3.30579	0.000947094	0.0479896
HSF4	146.674	-1.32142	0.400102	-3.30271	0.000957562	0.0482322
RNF19A	1350.74	1.64319	0.497515	3.3028	0.000957255	0.0482322
GLDCP1	90.5196	1.73207	0.524541	3.30207	0.000959728	0.0482322
MPP4	57.0208	-3.90499	1.18296	-3.30103	0.000963302	0.0482803
ZNF334	427.233	1.36975	0.415113	3.29971	0.000967834	0.048376
CA3	22.0675	2.05578	0.623413	3.29762	0.000975082	0.0486065
MINK1	1766.94	-0.788836	0.239449	-3.29438	0.000986383	0.0489055
BZW1P2	262.678	0.710011	0.215515	3.29448	0.000986038	0.0489055
SOX21-AS1	315.602	0.812206	0.246599	3.29363	0.000989036	0.0489056
FAM131C	20.3258	-4.44048	1.34925	-3.29106	0.000998097	0.0491614
LRRC63	6.30573	-3.35036	1.01814	-3.29066	0.000999541	0.0491614
BTRC	737.874	1.0803	0.328446	3.28914	0.00100496	0.0492963
SORCS1	364.533	5.81623	1.76931	3.28728	0.0010116	0.0494905
NDUFV3	767.749	-0.680297	0.207002	-3.28643	0.00101465	0.0495083
ABRAXAS1	223.16	0.863375	0.262849	3.28468	0.00102098	0.0495554
ART3	41.9121	2.76745	0.842495	3.28482	0.00102046	0.0495554
AC011481.3	5.83267	5.05141	1.53859	3.28315	0.00102654	0.0496942
NDC1	1361.46	0.988583	0.30123	3.28182	0.00103138	0.0497977
TPCN1	993.809	-2.37733	0.724865	-3.27969	0.00103922	0.0499503
TOP2A	9454.78	0.967897	0.295136	3.27949	0.00103995	0.0499503
